# Supplementary material for: Methods to increase participation in organised screening programs: a systematic review
Source: BMC Public Health. 2013 May 13;13:464. doi: 10.1186/1471-2458-13-464 (PMC3686655; doi:10.1186/1471-2458-13-464)
Supplement: Additional file 2 — Appendix 2. Data extraction tables (included and excluded papers). [file 1471-2458-13-464-S2.xls]

## Sheet: extraction table
		AUTHOR	YEAR	TITLE	SETTING	OBJECTIVE	STUDY	POPULATION	INTERVENTION	OUTCOMES OF INTERES	n/N Intervention	n/N Control	Results	Author's conclusion	OBSERVATIONS	Selected	Ca	Article methods in programmes
B	QT	Abood	2002	Evaluation of a "loss-framed" minimal intervention to increase mammography utilization among medically un- and under-insured women	USA	To evaluate a theoretically based loss framed message	RCT (cluster)	Women 50-64	Intervention: Loss-framed telephonic message vs Control: usual telephone procedure	Mammography rates	1910/4409	2499/4409	116/1910 (6,07%) in the experimental group versus 27/2499 (1.08%) in the control group received mammography during the study period. OR = 6.6 (4.2, 10.7 = 95% confidence interval), χ2(1) = 61.75, P <0.0001. From them, 49/116 (42.2%) experimental group versus 6/27 (22,2%) in the control group, had been screened in the previous 2 years (re-screened) χ2(1) = 4.98, P = 0.0257. 67/1910 (3.51%) experim…	Intervention seems to have viability and may serve as an alternative or adjunct program for encouraging women to receive mammography	No participants flow (ITT analysis). Non equivalent design. Self reported data. Rural setting limits external validity	YES	Breast
B	QT	Abood	2005	Loss-framed minimal intervention increases mammography use	USA	Effectiveness of a loss-framed minimal intervention to increase mammography use	RCT (cluster)	Women 50-64	Loss-framed message conveyed by trained staff telephonically Versus "usual" message also conveyed telephonically	Mammography rates	31/112 (27%)	157/992 (16%)	31/112 (27%) intervention and 157/992 (16%) Adjusted OR significantly increased for the experimental (odds ratio [OR] = 1.914, chi2 = 7.48, p = .0063, 95% confidence interval [CI] 1.20-3.05) versus comparison group.	A loss-framed, in-reach, minimal intervention approach holds promise as a mammography promotion strategy.	No participants flow (ITT analysis). Non equivalent design. Self reported data. Rural setting limits external validity	YES	Breast
B	QT	Allen	2005	Evaluating a tailored intervention to increase screening mammography in an urban area	USA	To evaluate the effectiveness of a culturally and ethnically tailored telephone intervention to increase the rate of screening mammography among women	RCT	Women 40 and older	Tailored Telephone Counseling (recommendation to get mammogram, to assess intentions and to schedule mammography) versus Telephone Call only to inquire if they had received screening mammograms since the enrollment call	Mammography rates	219/430	211/430	Tailored telephone counseling increased screening mammograms by nearly 8% in the intervention group at follow-up 68/185 (36,8%) for intervention and 49/169 (29%) for control group. Overall baseline mammography rates 53,3% (n=430) Overall follow-up screening mammography rates 33,1% (n=354). Overall post follow-up screening mammography rates 50-64= 30/89 (33,7%) without specification by interventio…	Prior mammograms were a strong and independent predictor of having follow-up screening mammograms.	Self reported results. Overall baseline and follow-up screening mammography rates without stratification by age.	NO	Breast
B	QT	Allen	2008	Do social network characteristics predict mammography screening practices?	USA	To examine the relationship between social network characteristics and adherence to screening guidelines	RCT (cluster)	Women 40 and older stratified in 40-51 (1); 52 and older (2)	Social networks and provision of social support. Peer health advisors - women employees recruited and trained to conduct small group education sessions and one-to-one outreach among their co-workers	Mammography rates	52 and older 363/713	52 and older 350/713	For 52 and older baseline screening rates N=713. Baselina adherence 90%. Recent mammography within past 2 years (Post follow-up) 323/351 (92%) Intervention group (I); 325/346 (94%) Comparison group (C), p= 0.46 OR =0.74 (I) 1.00 CI= (0,34-1,62)	For age 52 and older, perception that screening is normative was associated with increase of recent mammography. Neither social support nor social network size, were associated with screening practices.	No superior limit of age for stratum 2 over 52. No mean age and SD. Self reported results. No participation flow (ITT analysis). Homogeneous characteristics of participants limits external validity. Other outcomes related to determinants of participation	NO	Breast
B	QT	Aspy	2008	Improving mammography screening using best practices and practice enhancement assistants: An Oklahoma Physicians Resource/Research Network (OKPRN) study	USA	To determine the impact of a practice facilitator and "best practice" interventions on mammography rates in a practice-based research network	RCT	Women 50 and older	Intervention practice on physicians: audit with feedback and benchmarking, academic detailing, and practice facilitation (assistant help)	Mammography rates	8/16 practices 678/1366 before 639/1215 after	8/16 practices 688/1366 before 576/1215 after	Mammography rates intervention group: baseline 271/678 (40%) after 332/639 (52%). Control group baseline 275/678 (40%) after follow-up 202/576 (35%).	Interventions can improve mammography rates in a range of practice settings	No superior limit of age, but range permits to determine that practically all the patients are in the inclusion criteria, no CI, results based in clinical records.	YES	Breast
B	QT	Avis	2004	Increasing mammography screening among women over age 50 with a videotape intervention.	USA	To test the effectiveness of a videotape for increasing mammography screening among multiethnic sample of older women	RCT	Multiethnic caucasian, african-american, hispanic women 50-70	Videotape vs pamphlet	Primary outcome: 12-months mammography screening rates Secondary Attitudes beliefs intentions & barriers	285/581 Video	296/581 Phamphlet	Mammography rates past year pamphlet baseline 215/294 (73,1%) follow-up 218/294 (74,2%). Video baseline 217/284 (76,4%) follow-up 230/284 (82%). Mammography rates 1-2 years ago pamphlet baseline 49/294 (16.7%) follow-up 54/294 (18.4%). Video baseline 37/284 (13.0%) follow-up 28/284 (9.9%). Video versus pamphlet adjusted OR 1,48 CI 0,95-2,28 p= 0,0811	Video has a small effect on increasing mammography but it is convenient, low cost, and easy to implement	Self-reported results, Inconsistence between # participants who complete the study and # mentioned in the results without explanation. Conclusion about low cost was not supported on economic evaluation	YES	Breast
B	QT	Bankhead	2001	Improving attendance for breast screening among recent non-attenders: a randomised controlled trial of two interventions in primary care.	UK	To examine the effectiveness and cost-effectiveness of two primary care based interventions aimed at increasing breast screening uptake	RCT pragmatic factorial design	Women 50–64 years who had recently failed to attend	Systematic intervention (general practitioner letter), an opportunistic intervention (flag in women's notes prompting discussion by health professionals), neither intervention, or both	Rate attendance and cost-effectiveness	291/1158 Letter 290/1158 Flag 288/1158 Both	289/1158	Baseline adherence 0% postfollow-up 112/1158 (9.8%) Letter 31/288 (10.8%) Flag 29/289 (10.0%) Letter + flag 35/284 (12.3%) Control 17/287 (5.9%) Main effect in adjusted OR Letter 1,51 (95% CI 1,02 to 2,26; p=0,04); OR Flag 1,39 (95% CI 0,93 to 2,07; p=0,10) Cost / additional attendance 35 pounds (letter) and 65 pounds (flag)	Letter was effective in increasing breast screening among recent non attenders. The flag was not effective and considerably less cost-effective than the letter.	Inclusion women non attenders in the 3th round. No details about methods of CEA without sensitivity analysis.	YES	Breast
B	QT	Barr	2001	A randomized intervention to improve ongoing participation in mammography.	USA	To test the effectiveness of interventions intended to increase rates of regular breast cancer screening, according to recommended guidelines.	RCT	Women 50-75	(Mail reminder or telephone reminder + appointment scheduling) versus a routine publicity campaign (article in a bulletin, phamplet, education outreach)	Mammogram rates	Mail reminder 455/1325 Telephone reminder 439/1325	431/1325	Mammography rate 42,6% mail reminder, 55,4% telephone reminder and 41% usual care (control group: routine publicity program). (χ2 = 33.6, df = 2, P < .001). Difference between mail reminder and usual care was not statistically significant (P = .25).	Telephone contact by regular health plan staff was more successful than publicity in encouraging continued participation in mammography screening	Population taking into account: women 50-64. Results based in clinical records and administrative data	YES	Breast
B	QT	Basch	2006	Telephone outreach to increase colorectal cancer screening in an urban minority population.	USA	To evaluate tailored telephone outreach compared with mailed printed material to increase CRC screening	RCT	>52	Tailored telephone outreach vs a direct mail	Receipt of CRC screening (FOBT, sigmoidoscopy, colonoscopy or barium enema)	226/456	230/456	Intervention group 61/226 = 27% documented test including 29 FOBT, 29 colonoscopies, 2 Sigmoidoscopy, and 1 FOBT+ Colonoscopy. Control group: 14/230 = 6,1% documented test including 13 colonoscopy and 1 FOBT+colonoscopy. Difference=20.9%; 95% CI = 14.34 to 27.46.	Tailored telephone outreach can increase CRC screening in an urban minority population.	Stratified by age. Population is predominantly Black of low to moderate income	YES	Colorectal
P		Bodiya	1999	Does telephone contact with a physician's office staff improve mammogram screening rates?	USA	to compare mammogram rates among women who received two interventions to mammogram screening rates in a control group. We also investigated the costs involved in these interventions.	RCT	≥50, previously screened	control group (n = 110) received no intervention. The second group (n = 102) reminder letter from the radiology department. The third group (n = 86) reminder letter followed by a phone call from the physician's office staff if no mammogram had been obtained within 8 weeks.	response rate, costs			A mammogram was obtained by 33% of women in group 1, 37% of women in group 2, and 57% of women in group 3. The mammogram screening rate of the third group was significantly greater than in the first two groups. In the third group, the additional cost added by the phone call intervention was $9 per mammogram obtained	Mammogram screening rates are increased when patients are contacted by both a reminder letter and a phone call	opportunistic	YES	breast	yes
B	QT	Bodurtha	2009	Mammography screening after risk-tailored messages: the women improving screening through education and risk assessment (WISER) randomized, controlled trial.	USA	Impact on mammography	RCT	≥40	Risk-tailored information messages (education and risk assessment (WISER))	Mammography rates	449/899	450/899	Rate of mammography passed from 64% (576) to 72,6% intervention group after follow-up and 74,2% the control group. No statistically significant differences.	The risk-tailored message did not have a significant effect. However, among those who worried, mammography in intervention group were higher. Individual characteristics may impact interventions	Mammography rates primary outcome. There were also evaluated clinical breast examination, self-examination or mammography intentions. Although baseline data are stratified by age, results are not	NO	Breast
B	QT	Braun	2005	Testing a culturally appropriate, theory-based intervention to improve colorectal cancer screening among Native Hawaiians.	USA	To test an intervention to improve colorectal screening participation rates	RCT (cluster)	≥50	Intervention: Social Learning Theory based intervention (Culturally targeted presentation: Native Hawaiian physician's targeted education + CRC survivor's story + Free FOBT + multiple telephone calls . Control: Non-native nurse implemented a culturally targeted presentation + featured artwork, words and faces + brochure + free FOBT + single reminder call.	Screening rates baseline (FOBT in past year,sigmoidoscopy in past 5 years and/or colonoscopy in past 10 years) and after interventions. Other outcomes knowledge, attitudes, intent and self-efficacy	69/121	52/121	Modest non significant increment FOBT rates in intervention group and control group. Intervention CRC test rates: baseline 41/69 (59%), after follow-up 46/69 (67%) Control group test rates: baseline 39/52 (69%), after follow-up baseline 44/52 (85%), but including 31 individuals up-to-date with screening, in a concious targeted population. Intervention was less effective than control OR 0.364, 95%…	Intervention based on SLT delivered by a Native Hawaiian physician and CRC survivor was less effective at further increasing compliance than was a culturally targeted educational session delivered by a non-Hawaiian nurse	Population from hawaian civic clubs. No estratification by groups of age (mean age 65.7 years without SD). Other outcomes: pre and post knowledge, attitudes, intention and self efficacy based in Health. Limited applicability for specific population targeted and baseline screening rates.	NO	Colorectal
B	QT	Brewster	2002	Recruitment strategies for cervical cancer prevention study.	USA	To describe recruitment strategies for a single-visit cervical cancer prevention study.	RCT	>18	Clinic registry (letter + postcards + telephone call) vs media campaign recruitment (advertisements in community newspapers + fliers). Divided in 2 groups: 1) Usual care (cervical inspection + Pap + pelvic examination + biopsy in suspected cases) + discharged home after interview + mail notification of results + call for advising 2) Single visit program (Usual care + remaining in the clinic until…	Participation rate	1542 / 2583 Media recruitment group	1041/ 2583 Clinical registry recruitment	Participation rate was higher in the media recruitment group than in the clinic registry group [51% (535/1041) compared to 26% (405/1542), P < 0.001]. Media campaign recruitment was 3 times more sucsessful than clinic registry recruitment strategy (OR 3.00 95% CI 2.38-3.78)	A media-based recruitment strategy was effective for this single-visit cervical prevention study. This approach may be effective for recruitment of other low-income groups to clinical trials	There is not stratification by age and some of people are out of inclusion criteria	NO	Cervical
B	CEA	Brown	2006	A Bayesian approach to analysing the cost-effectiveness of two primary care interventions aimed at improving attendance for breast screening.	UK	To assess the cost-effectiveness of two primary care interventions, a letter and a flag, aimed at improving attendance for breast screening among (i) all women invited for breast screening and (ii) non-attenders.	CEA	No specification	1st "Letter intervention": Letter signed by GP + a translation sheet + NHS breast screening information leaflet. 2nd "Flag intervention": coloured encounter form placed in the primary care notes to prompt health professionals to mention breast ca screening	ICER	N/A	N/A	In trial 1, ICER for the letter intervention compared with none was £27 / additional attendance. The flag intervention is dominated by the letter intervention, as the letter intervention is both less costly and more effective than the flag intervention which is deemed inefficient. ICER for both letter and flag intervention combined compared with the letter intervention alone was £170,64.	Flag does not appear to be an efficient intervention, election between letter + flag or letter alone depends on amount willigness to pay for an additional screening test	This study is based in two randomized controlled trials performed by Richards 2001 and Bankhead 2001. Markov Model and Montecarlo simulation	YES	Breast
P		Calam	1999	Pap screening clinics with native women in Skidegate, Haida Gwaii. Need for innovation		To develop a pilot program, in consultation with community representatives, to address the Pap screening needs of First Nations women 40 years and older on a rural reserve	pre/post observational	First Nations women 40 years and older	Identification of key links to the population; consultation with the community to design an outreach process; identification of underscreened women; implementation of community Pap screening clinics; evaluation of the pilot program	coverage			Participation rate for the pilot program was 48%, resulting in an increase of 15% over the previously recorded screening rate for this population	More screening clinics of this type and evaluation for sustainability are proposed	opportunistic	NO	Cervical
B	QT	Campbell	2004	Improving multiple behaviors for colorectal cancer prevention among african american church members.	USA	To compare the effectiveness of 2 strategies to promote colorectal cancer preventive behaviors	RCT 2x2 factorial design cluster	≥50	Tailored print newsletters (4 individually tailored newsletters) + targeted videotapes (TPV) intervention, Lay health advisor (LHA) intervention, combined TPV+LHA, versus control group	Increment FOBT testing + Fruit and vegetable consumption +recreational physical activity	Lay Health Advisor 51/587, Tailored Print & Video 76/587, combined LHA+TPV 87/587	69/587	Baseline FOBT rate 23 %, increased 15% ( p .08). Improvement in FOBT rates in all groups but TPV the greatest increase from 19,7 to 37% (87%), combined group from 19,5 to 31% (59%) and LHA from 23 to 33% (42%), versus a decreasing in control group from 30,4% to 22%. Regression modelling showed receiving the TPV intervention was marginally statistically significant ( p= .08).	Effect of TPV on FOBT screening rates also is encouraging but difficult to interpret for the complexity of CRC screening recommendations and the relatively short-term (1-year) follow-up period. The LHA intervention did not prove effective, possibly because of suboptimal reach and diffusion.	Stratification by age, group 50 and older for FOBT. Mean 52 without superior limit of age. Self reported results. Baseline FOBT rate and others test rates including sigmoidoscopy, colonoscopy and barium enema. Results in percentages. No Confidence Interval. Cluster randomized of those church. No participation flow	NO	Colorectal
B	QT	Carney	2005	Impact of a telephone counseling intervention on transitions in stage of change and adherence to interval mammography screening	USA	Impact on mammography	RCT paralel design	≥50	Mailing of women's health information (brochure) and a telephone counseling intervention	Increasing compliance	132/258 Mail 126/258 Telephone	No mentioned	Participation rate with 1st call 67% and 84% with 2nd call. Perception of barriers 76% with 1st call and 44% with call 2. In the first assessment 60% participation rate with telephone intervention versus 48% with mail intervention. P=0,04	Tailored telephone counseling based on the Transtheoretical Model can improve adherence to screening mammography, though the duration of this effect is in question	Results in percentages and numbers with p value without precision of effect (CI). Rural setting limits external validity	NO	Breast
B	QT	Chalapati	2007	Can a home-visit invitation increase Pap smear screening in Samliem, Khon Kaen, Thailand?	Thailand	To assess the efficiency of a home-visit invitation aimed to increase uptake of cervical cancer screening	Quasiexperimental non RCT	Women 35-60	In-home education and invitation	Increasing Pap smear screening	100/200	100/200	Pap test rate baseline intervention group 36,7% after follow-up 43,6%. Control group baseline 31,5% and after follow-up 34,9% (p=0,119).	Home visit education and invitation intervention produced only a nominal effect on increasing Pap smear coverage within a 4-month study period	Authors mention 158 women for intervention and 146 for control initially. Then they mention recruitment of 100 intervention 100 in each group Then N=200 but results include those excluded of randomization process. Estimation of effect (p) without Confidence interval. No OR no RR	NO	Cervical
B	QT	Champion	2002	Comparisons of tailored mammography interventions at two months postintervention.	USA	To assess the effect of tailored mammography interventions for increasing continued mammography adherence	RCT 2x2 factorial design	Women 51 and older from two sites University-related primary care clinic and a HMO	1) Tailored telephone counseling, 2) tailored mailed materials, 3) both or 4) usual care	Post intervention mammography status (incremental rate)	Tailored telephone 223 Tailored mailing 263 Phone+mailing 221	N=1367	Postintervention mammography status in the 3 interventional groups was significant better than usual care OR 1,66 phone group 2,16 phone+mail	Limitation for only inclusion of participants difficult analysis, also self reported response rate. Statistically significant effect of tailored intervention 2 months after intervention. Intervention may be effective according to tha sample characteristics. Combination of telephone counseling + mail was most effective across all groups	Mean age 65,7 SD 10,44. Stratification 50-64, 65-74 and over 75 but results do not show stratified data. No participation flow analysis so N and n by each group not well described. Self reported results.	NO	Breast
B	QT	Champion	2007	The Effect of Telephone v. Print Tailoring for Mammography Adherence.	USA	To increase mammography adherence	RCT factorial design	>50	Computer tailored (physician's signed) letter and telephone interviews in 4 groups: (1) Usual Care, (2) Tailored telephone counseling, (3) Tailored print, (4) Tailored telephone counseling and print.	Increasing mammogram adherence for group + stage mammography adoption	1. Phone 314/1244 2. Print 329/1244 3. Phone + Print 308/1244	294/1244	Mammography rate at baseline 0. Post 4 months: Phone 91/314 (29%) (p = .021; Adjusted OR 1,6 CI 1,07-2,38). Print 105/329 (32%); (p = .006 Adjusted OR 1,7 CI 1,16-2,53). Phone+Print 108/308 (35%) (p = .001 Adjusted OR 1,9; CI 1,3-2,8). Control group 68/294 (23%). Adjusted analysis greater adherence in women living alone for print group OR 1,8 p=0,011 and phone+print group OR2,5 p<.0001 compared t…	All interventions groups demonstrated efficacy as compared to usual care group. Phone+print intervention demonstrated the strongest effect , Print intervention a somewhat lower effect , and Phone the least significant difference	Data post intervention by audit of clinical records.	YES	Breast
B	QT	Champion	2006	Comparison of three interventions to increase mammography screening in low income African American women.	USA	To identify more efficacious methods to promote mammography in underserved population	Quasiexperimental non RCT	Women 41-75	(1) pamphlet only; (2) culturally appropriate video; and (3) interactive computer-assisted instruction program.	Adherence rate to mammography	Pamphlet 71/344 Video 135/344 Interactive computer 138/344	N=344	Interactive group with greatest level of adherence 40%, video group 24,6% and phamphlet group 32,1%. Video and phamphlet combined in non interactive group significant lower adherence 27% versus interactive 40%. There was more forward movement in mammography stage in interactive group 52% versus non interactive group 36,2%.	Tailored approaches are more effective than targeted messages either in print or video format. Interactive interventions are more effective than non-interactive interventions in increasing adherence	Mean age 50,6 SD 8,8 No stratification so there are some individuals with age out of inclusion criteria. No participation flow Different n between table 1, 2 and 3 Results in proportions. No precision of effect. Other outcome: stage of readiness	NO	Breast
B	QT	Chan	2008	Implementing an intervention to promote colon cancer screening through e-mail over the Internet: lessons learned from a pilot study.	USA	To develop and implement an electronic intervention to increase CRCS	RCT	≥50	An electronic intervention, the InterNet LETter (NetLET: personalized e-mail message with last results of screening and links to informative webpages-video) + FOBT kit vs Reminder letter signed by physician + FOBT kit	Response rate (reception of FOBT)	11/97 public arm 42/97 private arm	9/97 public arm 35/97 private arm	Intervention group: 11/42 (26%) in private arm and anybody in public arm returned FOBT. Control group: 8/35 (23%) in private arm and 3/9 (33%) in public arm returned FOBT.	NetLET was no more effective than a mailed reminder. Approximately 25% of both intervention and control group participants in the private access arm returned a FOBT, comparable to several clinic-based studies that mailed FOBT kits to participants and with a population-based direct mail study. No feasible implementation of electronic intervention. Reasons public (recruitment and barriers to access…	Population composed by those who attended the outpatient general internal medicine clinic. N 97, and 71(73,2%) between 50-64 years. Results not stratified by age No estimation of effect. Not adjusted analysis for comparing groups. Economic incentives for enrollment and follow-up survey.	NO	Colorectal
B	QT	Chaudhry	2007	Web-Based Proactive System to Improve Breast Cancer Screening	USA	To ascertain the feasibility of developing a Web-based information system and to determine its effectiveness in improving mammography rates.	RCT	Women 40-75	Intervention : 2 monthly letters + brochure + scripted telephone call for non responding patients + mail or e-mail reminder for non-responders. Control: every patient who comes for any appoitment is assessed for the need for all preventive services. (Primary care physician portal: web-based information system for assisting MD defining patient elegibility and completion for preventive services inc…	Screening mammography rates	3326/6665	3339/6665	Screening rate 64,3% intervention vs 55,3% control p=0,001 No significant differences for any other preventive services. Subgroup of employees screening rate 68,1% mail intervention group, 72,2% e-mail intervention group and 57,5% control group. Intervention versus control P<0,001 , e-mail versus US mail group p=0,24 . Adjusted OR for age per 5 OR 1.22 (95% CI 1.18-1.26). Older age, geographical …	The practice redesign is feasible and effective to manage and improve breast cancer screening rates. Patients need specific recommendations from their physicians about which preventive service they are due for because it was not enough brochure for all preventive services.	No stratification of patients by groups of age. There are some of them out of inclusion criteria. Baseline characteristics of population not defined. Brochure for all preventive services not specific for mammography screening. External validity limited by the type of population who are those patients of this practice and not all the population of the region. Web- based physicians and secretaries …	NO	Breast
B	QT	Chumworathayi	2007	Can an appointment-letter intervention increase pap smear screening in Samliem, Khon Kaen, Thailand?	Thailand	To assess the efficiency of an appointment-letter intervention aimed to increase uptake of cervical cancer screening	Quasiexperimental non RCT	Women 35-65	Appointment-letter intervention + interview culturally-sensitive health education	Pap smear screening-coverage rate	150/320	170/320	Baseline pap test screening rates 0% Screening coverage rate showed significant increment in the intervention group 67 (44,7%) versus control group 44 (25,9%) p=0,001	The appointment-letter intervention produced a significant effect on increasing Pap smear coverage in this group of women	No precision of effect (no Confidence Interval). Self reported results	NO	Cervical
B	QT	Church	2004	A randomized trial of direct mailing of fecal occult blood tests to increase colorectal cancer screening.	USA	To increase CRC screening among residents of Wright County, Minnesota	RCT	Men and women 50 and older	FOBT by direct mail without reminders, FOBT by direct mail with reminders vs not direct mailing FOBT	Response rate (reception of FOBT). Primary outcome: Self reported overall adherence at baseline considering any screening test including FOBT, sigmoidoscopy, colonoscopy or barium enema according to the american guidelines. Secondary outcome Post follow-up self reported test-specific adherence.	Direct mail without reminders 473/1398 Direct mail with reminders 461/1398	464/1398	1-year rate changes adherence to FOBT were 16.9% (95% CI = 11.5% to 22.3%) Direct-mail-without reminders, 23.2% (95% CI = 17.2% to 29.3%) Direct-mail-with-reminders, 1.5% (95% CI = -2.9% to 5.9%) control group. The 1-year rate changes adherence to any CRC screening test were 13.2% (95% CI = 8.4% to 18.2%) direct-mail-without reminders, 14.1% (95% CI = 9.1% to 19.1%) direct-mail-with-reminders and…	Direct mailing of FOBT kits + follow-up reminders promotes more rapid increases in the use of FOBT and nearly doubles the increase in overall rate of adherence to colorectal cancer screening guidelines in a general population compared with a community-wide screening promotion and awareness campaign. Direct mailing of FOBT kits to individuals 50 years old or older can have a substantial impact on …	Self reported data, adjustement, non urban population, error in reminder mailing, screening organized community-based promotion CRC program	YES	Colorectal	yes
B	QT	Clark	2009	Addressing social determinants of health to improve access to early breast cancer detection: results of the Boston REACH 2010 Breast and Cervical Cancer Coalition Women's Health Demonstration Project.	USA	To identify and reduce medical and social barriers to breast ca screening andfollow-up	Prospective cohort study	Black women 40-75	Case management intervention: referrals to address patient-identified social concerns (e.g., transportation, housing, language barriers), as well as navigation to prompt screening and follow-up of abnormal tests. Standardized risk assessment and case management intervention	Screening uptake rates	N=437 (223 older than 50)	NA	Results presented as: trend in having a single mammography was seen in both groups of women with (p=.001) and without recent baseline use. Percentage with a single mammography (at least one test obtained among women over 50 who did have and didn't have a mammography in prior 2 years -time trend within group): 1 year 52% and 31 %, 2 years 83% and 100%, 3 years 85% and 82%, 94 and 87% respectively.…	Case management was successful at promoting mammography screening uptake, although no change in longitudinal patterns was found. Housing concerns and lacking a regular provider should be addressed to promote mammography uptake.	Medical records data. Mean age 51 SD 8,5. The conclusion in the abstract is not described into the text of the article, it is not possible to determine the source of this result	NO	Breast
B	QT	Cole	2002	Participation in screening for colorectal cancer based on a faecal occult blood test is improved by endorsement by the primary care practitioner.	Australia	To investigate influence of GP endorsement on participation in CRCS based on FOBT	RCT	≥50	Invitation letter with an an offer of screening by immunochemical FOBT. Three (3) groups from two general practices (GP1, GP2, GP3) and of one (1) group from the federal electoral roll (ER). GP1 and ER invited without indication that their GP was involved; GP2 invited indicating support from the practice; GP3 invited on practice letterhead and signed by a practice partner with (a) a bowel cancer …	Participation (rate and time in reception of FOBT) and influence of age and sex	600/2400 each group three groups	600/2400	Participation rates: GP1 192/600 (32.0%), GP2 228/600 (38.0%), and GP3 244/600 (40.7%); c2=10.2, p=0.006. Both GP2 and GP3 differed significantly from GP1 (OR) 0.77, 95% CI (95% CI) 0.60 to 0.98 and (RR)=0.69, 95% CI 0.54 to 0.87 respectively). ER (193/600 (32.2%)) and GP1 were not significantly different. Age but not sex was significantly associated with participation 244/600 (40.7%); c2=10.2, p…	Association GP + personalised letter of invitation achieves better participation than does the same letter from a centralised screening unit that does not mention the GP. Thus, GP enhanced participation is achievable without their actual involvement.	No baseline participation rate.	YES	Colorectal
B	QT	Cole	2003	A randomised trial of the impact of new faecal haemoglobin test technologies on population participation in screening for colorectal cancer.	Australia	To investigate effect on participation removing dietary restricion of FOBT	RCT	50-69	Invitation letters plus kit for FOBT in 3 groups: Hemoccult SENSA+dietary/medications restriction, FlexSure OBT, InSureTM	Participation + modelling (GLM) relationships between participation, test technologies and demographic variables	606/1818 each group	N/A	Participation rates were 142/606 (23.4%) for the Hemoccult®SENSA, 185/606 (30.5%) for FlexSure® OBT, and 240/606 (39.6%) for InSure cohorts, (chi(2)=37.1, p<0.00001). Participation was increased by removal of restrictions (28%9; p=0.01) and by simplification of sampling (30%; p=0.001); both together increased participation by 66% (p<0.001). Socio-economic status, gender or age did not significant…	Combining removal restrictions and simplification of sampling further enhances participation. In this way, InSure® achieves the best participation rates. The brush-sampling FIT technology should contribute to better detection of neoplasia at the population level	No baseline participation rate.	YES	Colorectal
B	QT	Cole	2007	An advance notification letter increases participation in colorectal cancer screening.	Australia	To determine impact on participation	RCT	50-74	a) Control: standard invitation letter b) Risk: invitation + additional messages CRC risk; c) Advocacy: invitation + additional messages advocacy for screening from previous screening programme participants d) Advance Notification: first, introductory letter + invitation letter in 2 weeks	FIT Participation screening rates	600/2400 each of the three intervention groups	600/2400	Participation in control group 237/600= 39,5% Risk group 242/600= 40% Advocacy group 216/600= 36% Advance notification 290/600=48,3% Participation was significantly greater than control only in Advance notification RR 1,23 95% CI 1,06-1,43. Participation was related to be female, 65-69 years old	Advance notification significantly increased screening participation. Risk or lay advocacy strategies did not improve screening participation. Organized screening programmes should consider using advance notification letters to improve programme participation.	No baseline data. No participation flow (ITT) analysis.	YES	Colorectal	yes
B	QT	Costanza	2007	Using tailored telephone counseling to accelerate the adoption of colorectal cancer screening.	USA	To implement and evaluate stage-based computer assisted tailored telephone counseling calls	RCT	50-75	2-stepped intervention: 1) a mailed printed brochure on CRC followed 3 months later by 2) computer-assisted telephone counseling	Rate of one of screening test: annual FOBT, sigmoidoscopy every 5 years or colonoscopy every 10 years	1187/2448	1261/2448	No significant difference in frequence and nature screening test. Baseline rates: FOBT 140/1187 (12%) intervention, 138/1261 (19%) control group; p= 0.51. Sigmoidoscopy 220/1187 (19%) intervention, 249/1261 (20%) control group; p= 0.45. Rates in each study period: FOBT Intervention group: No test post brochure 1048/1187 (88%), Between brochure and TTC 30/1187 (3%), Post TCC 109/1187 (9%). FOBT co…	Intervention did not increase colorectal screening compared to control	Results baseline self reported, post intervention through chart audits	YES	Colorectal
B	Mix	Crane	2000	Effectiveness and cost-effectiveness of multiple outcalls to promote mammography among low-income women	USA	To determine efficacy of outcall intervention in increasing adherence to mammography guidelines, to determine costs of delivering intervention per unit of behavior change and to assess cost-effectiveness of multiple outcall versus single outcall interventions	Quasiexperimental controlled trial + Cost analysis	Women over 50	1. Multiple outcall 2. Single outcall 3. Advance card + single outcall 4 Control: health survey only. (2, 3 and 4 are part of a RCT reported previously)	Mammography screening rates, cost per-subject who change his state of screening	783/2994 Multiple call 746/2994 Single call 771/2994 Card+Single outcall	695/2994	Significantly > women in the multiple outcall group reported having had a mammogram at follow-up (27%) compared with the other three groups (11–16%; P , 0.001). Statistically significant intervention to mammography in non adherents (odds ratio, 2.58; 95% confidence interval, 1.45-4.60), higher "stage of change" at follow-up and more positive attitudes toward mammography. Multiple outcall is more …	A combined approach (nonadherent women receive multiple calls promoting screening behavior, followed by single calls at the appropriate intervals to promote repeat screening) may be a useful strategy in defined populations.	Self reported data. Other outcomes State of change, decisional balance. Stratification by age at baseline but not at 6 months follow-up. No concordance of numbers. 2667 women apporached to be part of the study. Enroled 1111, report results of 2994. No participation flow (ITT analysis). It is a cost analysis, no CEA: overall program cost no per number of people into the trial (which numbers are no…	NO	Breast
B	QT	Danigelis	2001	Two community outreach strategies to increase breast cancer screening among low-income women.	USA	To compare two public education approaches to promote mammography	Quasiexperimental comparative trial	Women 45 and older	As part of a community outreach project, group education session vs one to one talks about screening	Mammography screening rates	1157/2607	1450/2607	One to one approach was more associated with subsequent mammography. Latin women and african american women appered to benefit more from the group approach than from the one to one approach	Group or one-on-one breast cancer screening education can improve screening behaviors among low-income women, depending on the age and ethnicity of the women targeted	No participants flow (ITT) analysis) OR result without estimation of effect. No baselines characteristics of groups	NO	Breast
B	Mix	De Jonge	2008	A quasi-randomized trial on the effectiveness of an invitation letter to improve participation in a setting of opportunistic screening for cervical cancer.	Belgium	To assess he effect of invitation letter on participation in a setting mainly opportunistic and to do a cost analysis of this intervention	Quasiexperimental non RCT + Cost analysis	25-64	Written invitation letter vs opportunistic that means any intervention	Participation rate in cervical screening pap smear. Incremental cost	43523/87654	44131/87654	671 women/8 age undergoing Pap test, significantly higher in olders than in youngers. 4 groups 2 youngers 2 olders Intervention and control group, Ai Bi Ac and Bc respectively. Ai passed from 6297 baseline to 6431 post follow-up (+134), Ac from 5905 to 5862 (-43), Bi from 4300 to 3865 (-435), and Bc from 4611 to 3682 (-962). Group A(i+c)= +177, group B(i+c) +494. A+B=671 Absolute net effect. Extr…	Registry-based invitational programme to nonattenders increases participation rate. No extra cost compared with an invitational programme to all screen-eligible women irrespective of their screening status	Although authors mention participants flow (ITT analysis), there is no evidence of it. Results presented in terms of absolute and relative difference between baseline and postintervention rate, with extrapolation to all the universe. Not additional baseline data except age. Cost analysis Patient level data: costs calculated by self-reported approached time for each activity of administrative work…	NO	Cervical
B	QT	DeFrank	2009	Impact of mailed and automated telephone reminders on receipt of repeat mammograms: a RCT.	USA	To compare efficacy of 3 types of reminders in promoting annual mammography	RCT	40-75	3 mailed and automated telephone reminders (1) printed enhanced usual care reminders (EUCRs); (2) automated telephone reminders (ATRs) identical in content to EUCRs; or (3) enhanced letter reminders that included additional information guided by behavioral theory	Repeat mammography adherence rate between 10 -14 months after enrollment, according to the American Cancer Society recommendation for annual mammography.	1) 1355/3547 ATRs group 2) 1345/3547	847/3547 Enhanced usual Care Reminder group	Adherence repeat mammography rates between 72-76%. Postintervention 17,8% from baseline. ATR more likely to have had mammograpy than EUCR p=0.014. ATR was the most effective and lowest in cost. Stratification by age in 2 groups 40-49 and 50-74. In tha last one: Enhanced usual care reminder 671 (79.2%) Automated telephone reminder 1050 (77.5%) Enhanced letter reminder 1082 (80.5%) Total 2803 (79.0…	Although all reminders were effective, ATRs were the most effective and lowest in cost. Health organizations should consider using ATRs to maximize proportions of members who receive mammograms at annual intervals	No fullfield inclusion criteria. It was only for repeat test 1 year ± 2 months and excluded those without previous mammography dates inside the range of eligible dates, those for new screening according to the italian-european recommendations. Aditionally, baseline results are stratified by age but post intervention not.	NO	Breast
B	QT	del Junco	2008	Promoting regular mammography screening I. A systematic assessment of validity in a randomized trial	USA	To assess internal and external validity of an intervention nationwide, (Project HOME) a population-based trial to promote regular mammography screening	RCT	≥52	Five groups: 1) Survey 0 baseline, 1st and 2nd year + (Tailored + targeted intervention) after 0, 1st survey. 2) Survey 0, 1st and 2nd year + Targeted intervention after 0, 1srt survey 3) Only survey 0, 1st and 2nd year 4) Only survey at 1st year 5) Only survey at 2nd year. 4) & 5) considered control groups	A. Participation flow B. Internal validity: comparing randomized groups on correlates of mammography screening at 3 time points (date randomization, baseline, end); C External validity 3 assessment: possible cueing effects at baseline, and interim surveys on mammography outcomes, m screening trends during 3,25 y period of study, comparing ccas participans and non participants at the end.	Group 1) 2823/14093 Group 2) 2803/14093 Group 3) 2818/14093	Group 4) 2830/14093 and Group 5) 2819/14093	There was no significant differences in compliance between intervention groups (tailored+targeted versus targeted only). No statistically significant survey cueing effects or differences between nonparticipants and participants across groups were observed. Mammography screening rates were lower in group 5 (82.3% by self-report) than in groups 1-4 (85.1%, P = .024, group 5 vs groups 1-4 combined),…	This systematic assessment provides evidence of the trial's internal and external validity and illustrates an approach to evaluating validity that is readily adaptable to future trials of behavioral interventions.	Tailored and targeted interventions not described here. Outcomes in terms of internal and external validity. Not superior limit of age. Results in terms of complexion of surveys in different groups. Although there are mention of mammography rates, the study was not conceived for assessment of interventions.	NO	Breast
B	QT	Dietrich	2006	Telephone care management to improve cancer screening among low-income women: A randomized, controlled trial.	USA	To evaluate the effect of a telephone support intervention to increase rates of breast, cervical, and colorectal cancer screening among minority and low-income women	RCT	Women 50-69	A series of telephone support calls from prevention care managers (as patient navigators, providing education and increase awareness through mail clinician recommendation letter, mail activation card, and mail screening test-specific educational material; schedule appointments, sending reminders and access advice) versus usual care (single telephone call for answering question, informing health s…	Screening rates at follow-up for mammography, Pap test, FOBT-sigmoidoscopy-or-colonoscopy	706/1413	707/1413	Mammography increased from 58% to 68% intervention group and decreased from 60% to 58% (-2%) with usual care. Difference 12%; 95%CI 0.06-0.19. Pap test increased from 71% to 78% (+7%) intervention group and was unchanged with usual care. Difference 7% 95%CI 0.01- 0.12. CRC screening increased from 39% to 63% (+24%) intervention group and from 39% to 50% (+11%) with usual care. Difference 13% 95% …	Telephone support can improve cancer screening rates among women who visit community and migrant health centers. The intervention seems to be well suited to health plans, large medical groups, and other organizations that seek to increase cancer screening rates and to address disparities in care	Medical records data. No stratification of results for CRC screening which include FOBT, sigmoidoscopy and colonoscopy. But the others mammography and Pap test are useful	YES	Breast, Cervical and Colorectal
B	QT	Dietrich	2007	Translation of an Efficacious Cancer-Screening Intervention to Women Enrolled in a Medicaid Managed Care Organization	USA	To evaluate impact of a streamlined prevention care management delivered through a Medicade managed care organization	RCT paralel design	Women 40-69	Prevention care management Intervention: PCM (established Affinity's Mammography telephone Outreach Program modified for breast, cervical and CRC screening) + 3 additions: mailed brochure with educational information, 3 scripted telephone calls for barriers' identification, supporting for get test, scheduling assistance and appoitment reminders) vs AMOP Intervention (comparison group),(establishe…	Screening rates at follow-up for mammography, Pap test and CRC screening (the last one for women 50 and older, including FOBT, double contrast barium enema or colonoscopy)	663/1316 [242/482 in group 50-59]	653/1316 [240/482 in group 50-59]	CRC screening increased on PMC intervention group from 56/317 (18%) to 103/317 (32%); (+14%) and on AMOP comparison group from 48/309 (16%) to 78/309 (25%); (+9%). Difference 5%. Adjusted OR: 1,69 (95% CI 1,03-2,77). No significant differences between groups for breast cancer detection from 219/663 (33%) to 343/663 (52%) PMC group and from 217/653 (33%) to 326/653 (50%). Neither significant diffe…	PMC improved screening for one cancer. It was feasible to deliver in a real-world, with the potential to increase screening rates significantly in settings that can provide telephone support to women known to be overdue.	Administrative data. Stratification by age at baseline 40-49, 50-59, >60 but not in results. Mean age Intervention group 50,3 (SD 7,14), comparison group 50,0 (SD 6,9) No range. As CRC screening support was provided to women aged 50 years and older, results considered were those from cervical and colorectal cancer according to the inclusion criteria.	YES	Breast, Cervical and Colorectal
B	QT	Dolan	2002	RCT of a patient decision aid for colorectal cancer screening.	USA	To conduct a pilot of a decision aid to help patients choose among currently recommended CRCS	RCT	≥50	Patient Decision Aid based on multicriteria decision-making theory (standardized preliminary introductory interview + education with detailed analysis of decision using analytic hierarchy process AHP, a multicriteria decision-making method) + vs Simple educational control intervention (standardized preliminar introductory interview + brief education) . All participants received U$25 upon complexi…	Patient decision process + Decision outcome	50/97	47/97	Patient to use decision aid had less conflict to decide in favor of CRCS F ratio 6,47 p=0,01 for increased knowledge, better clarity of values, higher ratings of quality of decisions. No difference between groups in number of patients who completed planned screening test (decision outcomes): 14/27 (52%) control group, 18/37 (49%) experimental group p=1,0.	Intervention improved patients' decision-making processes but had no effect on the implementation of screening plans	Test include barium enema and colonoscopy, out of inclusion criteria. Mean age intervention group 65 years; SD 8.8; range 50-81. Mean age control group 67.3; SD 9.3; range 50-83. No stratification by age or by type of CRCS test.	NO	Colorectal
B	QT	Duan	2000	Maintaining mammography adherence through telephone counseling in a church-based trial	USA	Effectiveness of intervention in mammography promotion	RCT (cluster)	Women 50-80	One session telephone counselling individualized to address barriers, education, persuation	Anual mammography screening adherence status	397/813	416/813	Non-adherent mammography rates at 1 year of follow-up were: 23.3% Control and 15.8% intervention group. Telephone counseling intervention mantained mammography adherence among baseline adherent-participants and reduced the non adherence rate from 23.5% to 15.8% (Difference 7.5%)	Partnerships between the public health and faith communities are potentially effective conduits to promote maintenance of widely endorsed health behaviors such as regular cancer screening	Self reported data, stratification by age at baseline but not on results, no estimation of effects, no mention of random generation and allocation, percentage of reduction in non-adherent rate not supported with numbers.	NO	Breast
B	QT	Eaker	2004	A large population-based RCT to increase attendance at screening for cervical cancer.	Sweden	Efficacy of interventions to increase compliance	RCT	Women 25-59	In Organized SP were compared three successive intervention (a) modified invitation (standard letter + brochure) versus the standard invitation letter, (b) reminder letter to nonattenders after the first intervention (5 months) versus no reminder letter, and (c) phone reminder to nonattenders after the reminder letter (2 months) versus no phone reminders	Proportion women attending screening after each intervention, cumulative proportion after the interventions, cumulative proportions of cytologic abnormalities	6065/12157 for invitation letter, 4476/8953 for reminder letter, 628/1296 for telephone reminder	6092/12157 for standard invitation letter, 4477/8953 for no reminder letter, 668/1296 for no telephone reminder	A borderline significant effect of invitation letter over standard invitation from 1566/6092 (25,7%) to 1638/6065 (27%), increment: +1,3% (95% CI -0,3 to2,9%) Reminder letter increment rate from 282/4477 (6,3%) to 693/4476 (15,5%), difference +9,2% (95% CI 7,9-10,5%). Telephone reminder with the greatest impact with incremental rate from 67/668 (10,0%) to 260/628 (41,4%), difference +31,4% (95% C…	Reminders by mail and phone can drastically increase women's participation cervical screening and increase the number of detected precursor lesions and thereby save lives.	No	YES	Cervical	yes
B	QT	Earp	2002	Increasing Use of Mammography Among Older, Rural African American Women: Results From a Community Trial	USA	To evaluate the effectiveness of the North Carolina Breast Cancer Screening Program	RCT (cluster)	Rural African American women 50 and older	A lay health advisor network intervention ((including peer volunteers, peer educators, and lay community workers)	Efficacy( change mammography rates among exposed overall and by income), effectiveness (change mammgraphy rates in the community-based cohort after introduction of intervention)	390/801	411/801	An overall 6 % point increase from 41% to 56% (95% CI =−1, 14) in communitywide mammography use. Low-income women in intervention counties showed an 11% point increase (95% CI = 2, 21) in use above that exhibited by low income women in comparison counties	A lay health advisor intervention appears to be an effective public health approach to increasing use of screening mammography among low-income, rural populations	Self reported data. Stratification by age in baseline data but not in results. Confidence Intervals only with one number, there is not a range	NO	Breast
B	QT	Eilat-Tsanani	2001	Family Physicians' Initiative to Increase Compliance with Screening Mammography - An Innovative Community Project	Israel	To describe an innovative program in which family physicians in an urban clinic developed a model framework for referrals, coordinated with radiologists and surgeons, aimed at increasing compliance among women referred for mammography.	Quasiexperimental before and after non controlled trial	Women 50-75	Referral system for mammography: Appointment by mail, mammography, sending results directly to the family physician, sending results to population with recommendation for control (normal results) or with appoitment for breast clinic of surgeons (abnormal results), reporting of radiology department about non compliant people to research assitant who performs telephone call for counselling and appo…	Baseline characteristics, Non compliance associated factors, Compliance rate, Mammography results	471	N/A	Utilization rate was 77% Women born in Europe or America had higher compliance rates than those from Asia or Africa (81% vs. 72%, respectively). Associated factors with more compliance were be married (81% vs. 70% non-married respectively). Six new cases of breast cancer were detected.	The initiative of family physicians increased the utilization of mammography among women under their care. Family physicians allocated time outside of their regular reception hours for the program.	No participation flow (ITT) analysis). No power calculation and estimation of effect. No mention of confounding factors for example a possible Hawthorne effect in abscence of control group	NO	Breast
B	QT	Fairhurst	2008	Texting appointment reminders to repeated non-attenders in primary care: randomised controlled study.	Scotland	Effectiveness texting appointment reminders for patients persisting in non attendance appointment	RCT	No specification	Text message reminder of doctor or nurse appointment	Primary outcome Non attendance rate for medical or nurse appointment	191/418	227/418	Non attendance rate was 11,7% in the intervention group and 17% in the control group The difference was not statistically significative p=0,13 95% CI -1,1 to 12,3) With multilevel analysis again the difference was not statistically significant p=0,63 (95% CI 0,36 to 1,11)	Although the intervention showed promise, there was not demonstration of reduction in non-attendance rates	No specification about cancer screening programmes. Not definition of range of age	NO	General
B	QT	Fang	2007	A multifaceted intervention to increase cervical cancer screening among underserved Korean women.	USA	To evaluate a multifaceted intervention that combined psychoeducational counseling with patient navigation to address both psychosocial and access barriers to screening.	Quasiexperimental before and after controlled trial	Women over 18	Intervention: Psychoeducational counselling (focused on cervical ca risk, factors, prevalence, benefits), and patient navigation delivered by bilingual Korean health educators vs Control group: general health education (including tobacco, nutrition, regular medical checkups, and screening for breast-cervical-CRC cancers).	Self reported Pap rates after intervention	52/102	50/102	Dramatically higher Pap test attendance rate with intervention from 6/52 (11.5%) to 43/52 (83%), (p<0,001 x²= 41,22). Control remain before and after in 11/50 (22%). Multivariate logistic regression analysis indicates that intervention was associated with screening p< 0.05)	A combined modality intervention that delivers education with patient navigation training and assistance resulted in increased screening rates. Multifaceted approaches may be effective in reducing the psychosocial, access, and language barriers that contribute to cancer health disparities in underserved populations	No stratification by groups of age but Mean Age (SD) permited to see all population were into the inclusion criteria: Intervention 50.92 (11.70); control 60.20 (11.41). No estimation of effect.	NO	Cervical
B	QT	Federici, Giorgi Rossi	2005	The immunochemical faecal occult blood test leads to higher compliance than the guaiac for colorectal cancer screening programmes: a cluster randomized controlled trial	Italy	To evaluate the effect of the type of test, guaiac versus immunochemical, on compliance CRC screening.	RCT (cluster) 4 armed factorial design	50-75	Letter of invitation signed by MD + FOBT kit through 2 test providers (the GP and the hospital) using 2 types of tests (guaiac and immunochemical). Economic incentive €1000 and €10 for each GP and compliant patient respectively.	% compliance: # people who picked up and returned the sample container for the test/ total # invited people.	Guaiaco hospital 1797/7320 Guaiaco GP office 1807/7320 Immuno hospital 1858/7320 Immuno GP office 1858/7320	Not described	Immunochemical test compliance for hospital arm 332/1858 (17,9%); 1009/1858 (54,3%); inmunochemical test overall compliance 1341/3716 (35.8%). Guaiac test compliance for Hospital arm 265/1797 (14,7%); for GP arm 831/1807 (46,0%); guaiac test overall compliance 1096/3604 (30.4%) (RR adjusted for provider 1.20; 95% CI 1.02–1.44). Difference mostly due to a higher probability of returning the sample…	The type of test influences compliance which is more likely with immunochemical than guaiac test, independent from the provider.	Secondary outcomes: prevalence of positives, variability among centres, prevalence of inadequate samples, and PPV. Reviewing numbers there was found 1301/3716 (35%) for immuno and 1064/3604 (29.5%) Short time for evaluation of interventions, no controlled usual care group.	YES	Colorectal
B	QT	Federici, Giorgi Rossi	2006	The role of GPs in increasing compliance to colorectal cancer screening: a randomised controlled trial (Italy).	Italy	To assess the effect of provider on compliance CRCS	RCT (cluster)	GP 50-75	Letter of invitation signed by MD + FOBT kit from GP office or hospital. Free phone reminders from GPs. Economic incentive €1000 and €10 for each GP and compliant patient respectively.	Percentage of compliance: # number people who responded / total # invited people. Effect (%) and characteristics of providers (GPs vs hospital) on the compliance	3657/7332 GP office 3675/7332 gastroenterology centre	Not described	Higher patient compliance rate between GPs 1840/3657 (50.3%) than hospitals 597/3675 (16.2%) (RR 3.40 CI 95% 3.13–3.70). Difference completely due to a higher probability of picking-up the test while probability of not returning the sample is almost the same: 8.7% GP arm, 8.3% hospital arm (RR 0.97, 95% CI: 0.69–1.37). High variability compliance (range 0–95% GP arm and 0–56% hospital arm). There…	GPs showed scarce interest. Compliance with GPs was 3.4 times > than with the hospital, independent from type of test and geographical area. High compliance obtained with GPs’ is not applicable to the whole population of GPs. The involvement of GPs in colorectal cancer screening can be very effective to enhance the compliance, but the effectiveness is dependent on their willingness to be involved.	In description of intervention (2nd page) FOBT was guaiac or immunochemical tests (3rd page). No baseline compliance rate. No usual care controlled group.	YES	Colorectal	yes
B	QT	Federici, Marinacci	2006	Is the type of test used for mass colorectal cancer screening a determinant of compliance? A cluster-randomized controlled trial comparing fecal occult blood testing with flexible sigmoidoscopy.	Italy	Effect of type of test used in compliance rate for CRCS	RCT (cluster)	50-74	Letter of invitation signed by MD for FOBT kit (picked up for the patient) or booked a Flexible Sigmoidoscopy + letter reminder for non-responders + invitation for colonoscopy for those who tested positive.	% randomized population that was tested	1449/2987 FOBT 1538/2987 Flexible sigmoidoscopy FS	Not described	Invitation for FOBT was associated to greater participation than invitation for FS (For invited people RR 2.7 95% CI 2.0-3.8) (For contacted people RR 2.6 95% CI 1.9-3.8) FOBT 17,2% (95%CI 12,5-25,7) 7,0% FS (95% CI 5,7-9,0) Effect associated with low socioeconomic classes	The type of screening test used for colorectal cancer is a determinant of participation. In a low compliance area, better compliance will result from offering the faecal occult blood test than from the flexible sigmoidoscopy	Other outcomes: organizational elements of an organized CRC screening program, referral rate, detection rate. Primary outcome measure independent of contacted subjects who received the letter. Limitations no usual care control group, no baseline attendance, not period and dates of trial.	NO	Colorectal
P		Fernandez	1999	Evaluation of ENCOREplus. A community-based breast and cervical cancer screening program	USA	To assess the effectiveness of ENCOREplus in promoting mammography and Pap test screening among women who were nonadherent to screening guidelines.	observational: pre/post		health promotion program that provides outreach, education, referral, and other service that facilitate breast and cervical cancer screening for medically underserved women	Screening-completion rates			Among women 40 and over, 69.7% were nonadherent to ACS mammography screening guidelines at baseline. Among participants 18 and older, 68.9% were nonadherent to Pap test screening guidelines. Of nonadherent participants, 57.8% received mammograms and 36.5% received Pap tests. Both mammography and Pap test screening-completion rates compared favorably with other programs.		opportunistic	no	Breast, Cervical
B	QT	Fernández	2009	Effectiveness of Cultivando la Salud: a breast and cervical cancer screening promotion program for low-income Hispanic women.	USA	To test the effectiveness of a lay health worker intervention to increase breast and cervical cancer screening among low-income Hispanic women	Quasiexperimental before and after controlled trial	Women 50 and older	Lay health workers (LHWs) implemented program Cultivando la Salud: home 1-2 hours visit + education + information + personal or phone contact 2 weeks after for assistance + follow-up visit for face to face interview + economic incentive $20.	Effectiveness: % women screening completion amng those followed and all women despite if they were reached for follow-up or not (ITT analysis)	130/307 Mammography 81/170 Pap test	177/307 Mammography 89/170	A significant higher % in the intervention group than in the control completing the screening for both mammography 53/130 (40.8%) vs 53/177 (29.9%); P < .05, and for Pap test 32/81 (39.5%) vs 21/89 (23.6%); P < .05.	Lay Health Worker is effective for increasing breast and cervical cancer screening among low-income Hispanic women	Self-reported data. Not superior limit of age. Demographic data shows people over 70s without SD or range. If there was considere all the elegible non adherent population of the setting, not a sample, there is not explanation how they recruit the control groups for both screening test. No CI. Yes p value. No adjusted analysis.	NO	Breast, Cervical
B	QT	Fernández-Esquer	2003	A Su Salud: A Quasi-experimental Study among Mexican American Women	USA	To test the effectiveness of a community intervention program to promote breast and cervical cancer screening	Quasiexperimental before and after controlled trial	>18	"A su salud", a community intervention delivered via local mass media and reinforced by indigenous volunteers. Economic incentive U$10 for completing interview	Pap smear for all sample and mammography completion rates for women over 40	882/1776	894/1776	There were higher Pap smear completion rates for women under 40 years of age in the intervention community	Although it is important to address the cultural needs of all Mexican American women, it is also important to understand the tangible environmental barriers faced by the older women	No participation flow (ITT nalysis). Stratification was made in this way: less than 40 years for Pap test, 40 and over for Pap test and mamography. No range of age. Some difference between numbers in text vs tables.	NO	Cervical
B	QT	Ferreira	2005	Health care provider-directed intervention to increase colorectal cancer screening among veterans: Results of a RCT	USA	To test whether a health care provider-directed intervention increased colorectal cancer screening rates	RCT	Men 50 and older	Provider-directed intervention: Health care providers (residents, attendings, and nurse practitioners) attended workshop (rationale, guidelines, improving communication with patients with low literacy skills) + 1 hour feedback sessions every 4 to 6 months. Patient intervention: brochure, video, FOBT kit with simplified instructions, offered during a routine consultation.	% recommendation screening test, CRC screening rates (FOBT, Flexible sigmoidoscopy, colonoscopy)	1015/1978	963/1978	69.4% control group patients and 76.0% intervention group patients received a recommendation to undergo CRC screening (P .02). FOBT was recommended to 240 veterans (24.9%) control arm, and 576 veterans (56.7%) in the intervention arm. FOBT, FS or colonoscopy was recommended for 641 veterans in the control arm (66.6%) and for 807 veterans in the intervention arm (79.5%). FS was the predominantly r…	A provider-directed intervention with feedback on individual and firm-specific screening rates significantly increased both recommendations and colorectal cancer screening completion rates among veterans	Medical records data. Not superior limit of age, people over 75 years old, stratification by age on baseline data but not on results, CRC screening test include colonoscopy , results are presented summarising Flexible sigmoidoscopy and colonoscopy. Results of FOBT only complexion rates (Intervention 22.6% n=1015; control 14.3% n=963; p=.003) include men out of inclusion criteria.	NO	Colorectal
B	QT	Fox	2001	Targeted mailed materials and the Medicare beneficiary: increasing mammogram screening among the elderly.	USA	Effect of subsidized mammography Madicare on mammography rates	Quasiexperimental non RCT	Women 65-74	Targeted mailing information about MEDICARE benefits based in Health belief model to increase awareness of vulnerability	Mammography rates	Presurvey 434/917, postsurvey N=431/922	Presurvey N=483/917, postsurvey N=491/922	Mammography rates (%) before 1991 and after 1993 by race: White from 57% to 69% (Control from 64% to 71%) Black from57% to 60% (Control from 62% to 45%) Hispanic from 50% to 44% (Control from 51% to 42%). Significant intervention effects postintervention between black and hispanic women, greater likelihood of having obtained a mammography (p<.05) Black OR 1.97 Hispanic OR 2.33	A targeted low-cost mailed intervention can help increase screening rates among elderly minority women. The Health Care Financing Administration should promote its benefits aggressively if it expects to reach its target--elderly beneficiaries	Self reported data. No stratified by age, therefore it is not possible to determine results for population 65 to 69. Results in % not numbers, no estimation of effect for all values.	NO	Breast
B	QT	Gimeno-García	2009	Impact of an educational video-based strategy on the behavior process associated with colorectal cancer screening: A randomized controlled study.	Spain	Impact educational intervention on health behavior process, patient knowledge and compliance CRCS	RCT	50-79	Intervention: CRC educational CRC video Control: Non-medical video. Previous informative brochure for all participants+ telephone call for arrangement of appointment for seeing the video. After that, both groups met gastroenterologist + FOBT kit + flier about kit use.	rate of returning FOBT kit	79/168	79/168	Rate of returning FOBT was significantly higher (69,6%) intervention versus (54,4%) control group; p =0,035. (OR 2,0 95% CI 1,02-3,84 p=0,044). Elderly age was also an independent factor associated to returning the FOBT (OR 1.05; 95% CI = 1.01–1.09, P = 0.047).	Video-based intervention significantly reduced barriers to screening and improved participant awareness and compliance with colorectal cancer screening with FOBT.	Other outcomes: Knowledge, perception of risk, intention to take part in screening. No baseline compliance rate. Results not reported with numbers. No adjustment or analysis effect of other concomitant interventions	YES	Colorectal	yes
B	QT	Giveon	2000	Patient adherence to family practitioners' recommendations for breast cancer screening: a historical cohort study.	Israel	Impact physicians intervention on patient compliance	Prospective Cohort Study	Women 50-74	Face to face counselling with family practitioner vs no intervention	Mammography rates	a) 251/538	b) 187/538 c) Those who undergone mammography for their own iniciative n=100/538	Significant difference between intervention and control group in relation to the performance of the recommended screening, mammography 50-74 y (P=0.01): Total followed 103 (60 intervention and 43 control group). Performed mammography: intervention 15/60 (25%) control 2/43 (5%)	Although this is a study in only two practices, the results suggest that primary care physicians can significantly alter the behaviour of their patients regarding regular breast examinations. The use of a special reminder can also help the individual doctor to ensure that each patient has been properly instructed.	No baseline adherence rate, neither other sociodemographic baseline data. No participation flow (ITT analysis) and the available data show not all patients were followed. Other outcome breast examination in women between 25-49. In our group of interest (women between 50-74), there is not estratification by age, no mean age, range or SD to see women out of iclusion criteria.	NO	Breast
B	QT	Gobierno Hernández	2008	Opportune intervention of family doctors in the programme of early detection of breast cancer	Spain	To study to what extent a brief intervention increases the rate of participation in the programme of early diagnosis of breast cancer	Quasiexperimental before and after non controlled trial	Women 52-67	Opportunistic capture of target population accuding to GP for other reasons + invitation for those without mammography in the last 2 years	Mammography rate pre and post intervention	n=37	N/A	Mammography rate 21/37 (57%) post intervention (95% CI=41-53) . The rate of participation in the screening program rose from 68% (385/565) to 72% (406/565) with intervention	Opportunistic intervention is effective to increase compliance	Opportunistic intervention (face to face invitation) in the middle of an organized program (invitation letters) for those non attenders of target population who assited to their physician. Number of participants in this trial is low respect to the target population 37/565 (6.55%) The intervention seems to be more a reminder of the previous invitation letter which all had received	YES	Breast
B	QT	Griffith	2008	The effect of offering different numbers of colorectal cancer screening test options in a decision aid: a pilot randomized trial.	USA	To compare two Patient decision aids for CRCS differing in the number of presented options	RCT	48-75	Comparation amount and type of information of 2 screening decision aid 1st) without any associated out-of-pocket cost and 2nd with cost. 1 FOBT (U$10), sigmoidoscopy (U$50), a combination of FOBT and sigmoidoscopy, colonoscopy (U$200), and barium enema (U$50). 2. FOBT and colonoscopy	Differences in screening interest and test preferences between groups after decision aid viewing.	25/62 for 5 option decision aid, 37/62 for 3 option decision aid	Not defined	There were no differences in interest in screening after viewing the decision aid (5 options vs 2 options) (1.8 vs 1.9, t test p= 0.76) Preferences for type of screening: 1st colonoscopy over the others when no out-of-pocket cost were assumed no statistical significance (68% vs 46%, x² p= 0.11) Differences not observed when out-of-pocket costs were imposed (41% vs 42% x² p= 1.00). Post-video know…	The number of screening options available does not appear to have a large effect on interest in colorectal cancer screening. The effect of offering differing numbers of options may affect test choice when out-of-pocket costs are not considered	Other outcomes: knowledge, decision satisfaction, decisional conflict, aid content. Outcomes not related to our Systematic Review. No SD, no stratification by age, range of age out of inclusion criteria, some interventions related to colonoscopy and barium enema are out of inclusion criteria	NO	Colorectal
B	QT	Han	2009	Tailored lay health worker intervention improves breast cancer screening outcomes in non-adherent Korean-American women	USA	To constructe and test a lay health worker (LHW) intervention called ‘Better Breast Health for KA Women’ to promote screening for breast cancer	Quasiexperimental before and after non controlled trial	Women over 40	A 120-min, in-class education combined with indigenous lay health workers LHW follow-up counseling and navigation assistance	Breast ca screening rates	N=93	N/A	Mammography rates increased 39% from 48/93 (51.6%) to 78/93 (83.5%) X ²(p)=28.0 (0.000), supporting efficacy of intervention	Results support the efficacy of this neighborhood-based, culturally sensitive intervention. Combined in-class education with followup counseling and navigation assistance by trained LHWs was successful in addressing the particular issues typical among recent Korean immigrants	Self-reported data. Other outcomes: knowledge, attitudes and beliefs, perceived barriers, Clinical breast examination, breast self examination. Stratification by age for baseline data but not for results.	NO	Breast
B	Mix	Harrison	2003	Personalized targeted mailing increases mammography among long-term noncompliant medicare beneficiaries: a randomized trial.	USA	To increase mammography screening and assesses cost effectiveness of an intervention	RCT	Women > or =70 Medicare beneficiaries without recent mammography in 2 years living in Michigan for > 5 y	Personalized (with an individual's name) targeted mail letter +brochure+information sheet. Letter signed by physician medical director	Increment mammography rates	1229/2458	1229/2458	Older women with no mammogram for at least 5 years had a low overall rate of mammography: 5.2% control group vs 8.1% inervention group. Difference (+2.9%) meaningfully higher, OR 1.60 P 0.005. Absolute increase greater for women 70-79: 10,6% intervention vs 6,5% control group. Most increase was in diagnostic mammograms. Of the 2.9% diference, 2.2% were diagnostic (1.7% for controls, 3.9% for inte…	The intervention increased mammography among long-term noncompliant older women, particularly increasing diagnostic mammograms. This approach can be directly implemented in other states and nationally. It may also be useful for other preventive services.	Age out of criteria of selection. No baseline adherence rates to mammography. Results in terms of subsequent screening vs diagnostic mammography. Although authors mention cost effectiveness analysis there was found a cost analysis including fixed and variable direct cost. Cost reported is marginal cost.	NO	Breast
P		Hayes	1999	The impact of reminder letters on attendance for breast cancer screening	Ireland	To measure the impact of remainder letter on breast cancer screening participation	observational		Non-responders to an invitation for screening were re-invited by computer-generated letter to attend for screening 6 weeks after issue of the first invitation and a final invitation was issued at 12 weeks.	response rate to first and second recall			There were 1,310 females in the target age group who were eligible for screening. The response rate to the first invitation was 60.7 per cent. Issue of second invitation increased the response rate by 17.9 per cent. A third invitation increased the response rate by a further 7.6 per cent.	Issue of second mailed invitations to women in the target age for mammography screening is cost-effective and should be incorporated into routine policy. Response to third invitations is not cost-effective	organised	no	breast
P		Hermens	2000	Attendance to cervical cancer screening in family practices in The Netherlands	Netherlands	The effectiveness of three different organizational approaches to cervical cancer screening (community based, family practice based, and a combination) was evaluated in nationally representative family practices	Cross sectional		Organization of screening practice: 1) community based, 2) family practice based, 3) a combination	the attendance, the reasons for nonattendance, coverage, and the influence of a reminder on the attendance of women invited for cervical screening			For younger women, the attendance rate and coverage were highest in practices using the family practice-based approach (68 and 77%, respectively) and lowest in practices with the community-based approach (53 and 62%, respectively). For older women, the family practice-based approach and the combination approach were associated with attendance rates significantly higher than those for the communit…	A family practice-based cervical screening approach appeared to be the most effective at a national level, achieving the highest attendance rate, coverage, and control rate.	organised	yes	Cervical
B	QT	Hoff	2008	The impact of appointments timed in proximity to annual milestones on compliance with screening: randomised controlled trial	Norway	To investigate if intervention may be used to improve attendance	RCT	50-64	Appointments timed in proximal milestiones	Impact invitations timed in proximity to annual milestones on compliance with screening	20003/99433	79430/99433	Attendance rate was 64,7% (12960/20003), principally women (66,0%) than men (63,5%) p<0,001 more in Telemark (71,4%) than in Oslo 58,0% p=0,001. Higer attendance with increasing age: 61.6% (age 50-54), 66.4% (age 55-59), and 66.8% (age 60-64; P<0.001). Peaks of attendance in the first and second weeks and sixth and seventh weeks after birthdays. Attendance changed according to calendar month: 72.…	Attendance rates for screening for colorectal cancer were higher in December and around attendees’ birthdays, the latter particularly in an urban population. Compliance with screening programmes may therefore be improved by timing invitations in proximity to annual milestones.	Not baseline attendance rate. No ITT analysis. Size intervention vs control group not similar. No results of control group Primary outcome: incidence and mortality for CRC. CRC screening attendance rate for each week and month of assigned appointment was not prespecified, it was decided post trial	NO	Colorectal
B	QT	Holloway	2003	Cluster-randomised trial of risk communication to enhance informed uptake of cervical screening.	UK	To investigate if intervention could affect stated preferences for screening interval and actual screening behavior	RCT (cluster)	Women attenders for cervical smears	Counselling session involving Risk communication package with visual material compared with normal practice	Long-term primary outcome: actual screening behaviour.	772/1890 (630 for long term outcome)	1118/1890 (829 for long term primary otucome)	In long term primary outcome of actual screening behavior the results are preented in terms of state preferences for next screening interval to be 12 months or less and actual screening interval shorter than recommended for the individual woman: OR 0,51 (95% CI 0,41-0,64 p=0,0001 Intracluster correlation coefficient ICC 0,031) and 0,61 (95% 0,3-1,93 p=0,063 ICC 0,014) respectively	Women's perception of risk contributes to determining screening intervals in addition to practice factors. Simple risk information delivered in primary care affected women's stated preferences for tests. The impact on actual screening behaviour was more equivocal. Overall, the intervention showed a substantial benefit and any disbenefit can be ruled out. This approach to providing risk informatio…	Other outcomes: Short-term primary outcome-> stated preference for future screening interval; screening-related anxiety/concerns; risk perception; anxiety/mental health. 21 secondary outcome measures (all short-term) related to knowledge and psychosocial wellbeing. Mean age 41(SD12) range was not defined in criteria. The aim of this trial was looking forward decrease excesive compliance with inte…	NO	Cervical
B	QT	Hou	2002	Effectiveness of an intervention to increase Pap test screening among Chinese women in Taiwan	Taiwan	To assess effectiveness of the intervention in encouraging non-compliant women	RCT	30 and older or younger if married	First month: Direct mail letter + brochure + screening schedule. 2nd month: personalized screening invitation letter + 4 role model stories from survivals + factsheet + updated screening schedule. 3rd month: phone counselling and/or assistance with appointment schedule. Control group: monthly newsletter with general information from the hospital	Pap test screening behavior	212/424	212/424	Higher rate of pap test in the intervention group 63/123 (51.2%) than in the control group 39/124 (31.5%) p (x²) between group=0,002.	Intervention was effective in increasing Pap test screening among Chinese women within three months and support the use of Intervention Mapping for planning effective interventions	Other outcomes: Screening intention in the next year, perceived pros and cons, norms, susceptibility, knowledge. Self-reported data.	YES	Cervical
B	QT	Hudson	2007	The effects of teamwork and system support on colorectal cancer screening in primary care practices.	USA	To determine if the inclusion of office staff in general behavioral counseling activities has the added benefit of enhancing rates of colorectal cancer screening.	Cross sectional	50-70	Review of data from chart audit from 22 New Jersey and Pennsylvania family medicine practice and practice information surveys for each practice to see behavior with nursing or health educator staff integral counseling and reminder system	Primary outcome: Rates of colorectal screening	N=795	N/A	249 (31,3%) patients with appropriate screening with practice screening rates ranging from 10,3 to 64,9% (median of 31,9%). 20/22 (91%) practices with a heavy Caucasian patient pannel (average 86%), with commercial insurance 64% (Medicare 25%, Medicade 4%, without insurance 7%). 4/22 practices use HRA for diet, physical activity and tobacco but this is not associated with CRC screening (z=−0.44, …	Interventions to achieve better CRC screening rates do not need to focus solely on CRC. Higher CRC rates may be achieved by capitalizing on the enhancing contributions of non-physician practice members providing more general health behaviour change patient education.	It includes CRC screening rates considering (1) colonoscopy (2) sigmoidoscopy or double contrast barium enema or (3) FOBT. Secondary outcomes: practice teamwork, use of health risk assessment (HRA) protocol and use of reminder systems through survey. The results are not stratified by type of test, so they include results for colonoscopy and barium enema, out of inclusion criteria. Limitation of s…	NO	Colorectal
B	QT	Jandorf	2005	Use of a patient navigator to increase colorectal cancer screening in an urban neighborhood health clinic.	USA	Effectiveness of a Patient Navegator PN to increase compliance CRC screening	RCT	Men and women 50 and older from a minority community health setting	FOBT cards in charts + physician recommendation for FOBT, sigmoidoscopy or colonoscopy + Patient Navigator scheduling assistance + education + written reminders + telephone calls	Compliance rate	38/78	40/78	At 3 week chart review there were not significant differences in FOBT complexion. At the 3rd months chart review FOBT was completed by 42.1% intervention group vs 25% control group (p=0.086) and FS/colonoscopy was 15.8% intervention group and 5% control group p=.115. At 6 months chart review there was 23.7% complexion endoscopic in intervention group vs 5% control group p<0,02	A PN system successfully increases CRC screening rates among a predominantly minority population of low socioeconomic status	Mean age 61.2 ±7.8 , effect of MD recommendation among patients who received intervention was not analyzed. No stratification by type of endoscopy, (Flexible sigmoidoscopy or colonoscopy); therefore, useful results are those refered to FOBT.	YES	Colorectal
B	QT	Jerant	2007	Effects of a tailored interactive multimedia computer program on determinants of colorectal cancer screening: a randomized controlled pilot study in physician offices.	USA	To develop and evaluate a personally tailored interactive multimedia computer program (IMCP) to encourage CRC screening	RCT	≥50	Personally tailored interactive multimedia computer program (IMCP) vs non-tailored IMCP ("electronic leaflet") control	CRC screening knowledge, self-efficacy, benefits and barriers, and stage of readiness.	Not defined	N=49	In adjusted analyses, compared with control, the experimental group had a significant increase in CRC screening self-efficacy (p=0.049), a significantly greater likelihood of moving to a more advanced stage of readiness for screening (p=0.034), a trend toward fewer perceived barriers to screening (p=0.149), and no difference in perceived benefits or knowledge of screening.	Tailored Interactive Multimedia Computer Program was significantly more effective than control in bolstering CRC screening readiness and self-efficacy.	Mean age (SD)= 60.5 (9.6) Outcomes not related to inclusion criteria, no estimation of effect. Inclusion of colonoscopy rates in the outcomes. Small sample size	NO	Colorectal
B	QT	Katz	2007	Do cervical cancer screening rates increase in association with an intervention designed to increase mammography usage?	USA	To assess cervical cancer screening behaviors among underserved women participating in an intervention designed to increase mammography use	RCT	>40	Intervention group: educational program focused on mammography delivered by a lay health advisor (3 home visit tailored educative sessions + follow-up phone call + letters + brochure + gifts + economic incentives for completing baseline and final survey). Control group: physician letter/brochure focusing on Pap tests	Pap screening rates	453/897	444/897	Women in both the intervention (OR 1.70; 1.31, 2.21, p < 0.001) and control groups (OR 1.38; 1.04, 1.82, p = 0.025) significantly increased screening rates . No differences by racial group. High-risk group significantly (OR 1.88; 1.54, 2.28, p < 0.001) increased Pap test. Nonsignificant increase (OR 1.25; 0.87, 1.79, p = 0.221) in Pap test in low risk group.	an intensive behavioral intervention designed to increase mammography use may also increase Pap test completion, similar to a minimal intervention focused only on increasing Pap test completion.	Self-reported data. No description of randomization process. Mean age (SD)=54.95 (11.1) People out of inclusion criteria. No ITT analysis.	NO	Cervical
B	QT	Kearins	2009	Invitation management initiative to improve uptake of breast cancer screening in an urban UK Primary Care Trust	UK	To improve breast cancer screening uptake and coverage	Quasiexperimental before and after non controlled trial	Women 53-64	Invitation management initiative. First, for non attenders: Standard invitation letter with a timed appointment + phone call or home visit with foreign language support as required + reminder call one day before appointment + second appointment and up to five phone calls were made if a case was not resolved at the first stage. For people in the program usual invitation letter.	Screening rates	N= 548	N/A	Screening rate for non attenders improves from 0/476 (0%) to 164/476 (34.5%). For attenders + non attenders screening rates increased from 3220/5180 (62.2%) to 3384/5180 (65.3%). Sixty-six cases (12%) of non attenders remained unresolved.	The enhanced activity of phone calls and home visits resulted in a moderate increase in breast cancer screening uptake from 62.2% to 65.3%.	No estimation of effect, no ancillary analysis, no baseline data, no interpretation study hypotheses, no sources of bias associated with outcomes.	NO	Breast
B	QT	Kim	2004	An intervention to increase mammography use by Korean American women	USA	To test the effectiveness of a community-based intervention to increase mammography screening for Korean American women	Quasiexperimental non RCT	Women 40-75	Peer-group "Let's talk between women" educational program + mobile free or low-cost mammography access vs Mobile free or low-cost mammography alone vs control.	Mammography use	Let's talk" group 47/141 Mobile mammography only group 48/141	46/141	Intervention group significantly improved attitudes and knowledge . Mammography use in experimental group (87%) not significantly different from that in the mammography-access-only group (72%). Both interventions proved to be more effective than no intervention at all (control group = 47%).	Educational program that includes participant-focused research strategies and access to low-cost mammograms resulted in higher levels of screening	Self-reported data. Other outcomes: attitudes and knowledge breast sceening. Other measures: Pap test associated, benefit, susceptibility. Population Mean age 47.9 Range: 40-75; 48/141 (34%) between 50-65. 93/141 (66%) between 40-49. Stratification by age on baseline data but not on results. Baseline mammography rates: 45% any, 36% 1-2 years, 11% 2-4 years, 9% more than 5 years. Post intervention…	NO	Breast
B	QT	Kim	2005	Development and initial testing of a computer-based patient decision aid to promote colorectal cancer screening for primary care practice	USA	To develop, refine and pilot a patient-directed, computer based decision aid about CRC screening and investigate whether it could increase patient interest in screening	Quasiexperimental before and after non controlled trial	50-75	Computer-based interactive decision aid including information about FOBT, sigmoidoscopy, colonoscopy, barium enema	Proportion of CRC screening test ordered and completed	N=80	N/A	23% N=80 completed FOBT, 26% completed endoscopy (FS or colonoscopy), and 2.5% completed both test: 43 % completed FOBT or endoscopy. No barium enemas were ordered or completed.	A computer-based decision aid can increase patient intent to be screened and increase interest in screening	Primary outcomes: 1) Patients' intent to ask providers for screening and 2) Interes in CRC screening. Secondary outcomes: knowledge, helpfulness and preferences. Proportion of complexion CRC screening rates was considered as "other outcome". Colonoscopy and barium enema, out of inclusion criteria. Results in % not numbers to verify data. No clear % of complexion rates. No estimation of effect. Sm…	NO	Colorectal
B	QT	Kreuter	2005	Cultural tailoring for mammography and fruit and vegetable intake among low-income African-American women in urban public health centers.	USA	To promote mammography use and to promote use of fruit and vegetable	RCT factorial design	Women 40-65 to promote mammography and 18-39 to promote fruit and vegetable intake	Series of six women's health magazines with content tailored to each individual vs usual care based on behavioral construct tailoring (BCT), culturally relevant tailoring (CRT) or both (BCT + CRT)	Rates of mammography after intervention	BCT group= 311/1227 CRT group= 309/1227 BCT+CRT=288/1227	Control 319/1227	Women receiving BCT + CRT magazines were more likely than those in the BCT, CRT, and control groups to report getting a mammogram (76% vs. 65% vs. 64% vs. 55%, respectively), and had greater increases in FV servings consumed daily (+0.96 vs. + 0.43 vs. + 0.25 vs. + 0.59).	Systematically integrating culture into tailored cancer prevention and control interventions may enhance their effectiveness in diverse populations	No stratification by age including people over 40 out in inclusion criteria.	NO	Breast
B	Mix	Lairson	2008	Cost-effectiveness of targeted and tailored interventions on colorectal cancer screening use	USA	To determine the cost-effectiveness of targeted and tailored behavioral interventions to increase CRC screening	RCT + CEA	50-74	4 groups: 1) Standard intervention (SI): invitation letter+FOBT cards +informational booklet + reminder letter. 2) Tailored intervention (TI): SI + 2 tailored ‘‘message pages". 3) Tailored intervention + phone call (TIP): TI + phone reminder. Analysis incremental cost per unit increase	Cost per intervention, Incremental cost per unit. Intermediate outcome: CRC screening rate.	SI 387/1546 TI 386/1546 TIP 386/1546	387/1546	Program costs of the targeted intervention were 42 dollars per participant. Additional costs of adding tailored print materials and of delivering a reminder telephone call were 150 dollars and 200 dollars per participant, respectively Baseline screening rates between 20-25%	Targeted intervention more efective and less costly than tailored intervention	No details about randomization process. No stratification by type of test. No participation flow (ITT analysis). Estimate of baseline screening rates (20-25%) not supported, no source. Results in terms of incremental cost per additional screened individual but there are not numbers of patient screened by each group neither total screened post intervention, basic for verify incremental effectivene…	NO	Colorectal
B	QT	Lam	2003	Encouraging Vietnamese-American women to obtain Pap tests through lay health worker outreach and media education	USA	To examine if community-based participatory research can effectively address Asian immigrants' health problems, in this case related to cervical cancer	RCT	≥18	Lay health worker outreach (LHWO) program + media education (ME) campaign vs ME alone (control group)	Proportion receipt of Pap test.	200/400	200/400	Women who ever had obtained a Pap test increased significantly among women in LHWO+ME group (n=182; from 62.1% pre to 76.9% post intervention; p < .001) and non significantly among women in ME group (n=191; from 70.2% pre to 72.8% post intervention; p= NS), but substantially more in the LHWO+ME group. Among those who never had had a Pap test before, %reception of Pap test increased significantly …	Researchers and community can work together to develop effective media education and Lay Health Worker programs, according to their cultural context	Self-reported data. Other outcomes: Awareness and knowledge of cervical cancer and Pap test; Intention to obtain Pap test; exposure to media education. No stratified by age. Mean age (SD) 43 (13.7) Intervention group 42.8 (14.3) No range of age. No participation flow (ITT analysis). Self selected population. No description of randomization process	NO	Cervical
B	QT	Lasser	2009	A multilevel intervention to promote colorectal cancer screening among community health center patients: results of a pilot study.	USA	To determine the feasibility and effectiveness of a patient navigator based intervention to increase colorectal cancer screening rates in community health centers	Quasiexperimental non RCT	52-80	Patient navigator based intervention (selection patients not screened, letter and brochure from provider, telephone calls, dialogue and assistance patient in obtaining screening FOBT or colonoscopy)	Completion CRC screening (FOBT, FS, Barium Enema, or Colonoscopy)	93/183	90/183	Screened by FOBT 17.2% (n=93) intervention group vs 7.8% (n=90) control group (X² p value: *). Report of screened by colonoscopy 14.1% intervention group vs 1.1% control group (X² p value: *). Screened for any test 31,2% intervention group vs 8.9% control group (p < .001)	Patient navigator-based intervention + letter from primary care provider increased rate of colorectal cancer screening.	Mean age (SD): 60.6 (6.6) Intervention group (n=93), 60.9 (7.1) control group (n=90). Small sample. No stratification by age. Colonoscopy out of inclusion criteria	NO	Colorectal
B	QT	Lee	2009	Improving fecal occult blood testing compliance using a mailed educational reminder	USA	To determine whether a mailed educational reminder increases FOBT card return rates and to examine predictors of FOBT compliance.	RCT	≥50	Educational reminder for FOBT card return	% returned FOBT cards after 6 months	389/775	386/775	64.6% intervention group returned cards vs 48.4% in the control group (P<0.001). Absolute 16.2% point higher FOBT card return rate compared with usual care (64.4% vs. 48.4%) Patients who received a mailed reminder (OR 2.02; 95% CI: 1.48-2.74) or have a prior history of returning the FOBT cards (OR 1.87; 95% CI: 1.29-2.70) were more likely to return the FOBT cards. Patients with current or recent …	A simple mailed educational reminder significantly increases compliance with FOBT for CRC screening,	Mean age 63.1 (SD 9.6) Univariate analysis for range of age 60-69 vs 50-59 and ±70 vs 50-59	YES	Colorectal
B	QT	Lewis	2008	The uptake and effect of a mailed multi-modal colon cancer screening intervention: A pilot controlled trial	USA	Effectiveness and efficiency of intervention to promote CRC screening in primary care practice	Quasiexperimental non RCT	Men and women 50-75 non-adherent CRC screening	Mailed package containing: physician signed letter, survey preDVD video, decision aid video about FOBT, FS, and colonoscopy, survey postvideo, information encouraging returning all material, instructions and postage	Screening rates completion	137/237	100/237	In the intervention group, 15% (20/137) were screened versus 4% (4/100) in the control group (difference 11%; (95%; CI 3%;18% p = 0.01). The cost per additional patient screened was estimated to be $94	Multi-modal intervention (decision aid and system changes allowing patients direct access to schedule screening tests) increased CRC screening test completion. Although the uptake of the decision aid was low, the cost was also modest, suggesting that this method could be a viable approach to colon cancer screening.	Other outcomes: incremental cost (cost per aditional patient screened), number of intent of calls for non responders, acceptability (satisfaction with receiving package). Screening includes FOBT, sigmoidoscopy and colonoscopy. No stratification by type of test on results. Small sample size. No randomization. Patients from academic practice, limited generalizability.	NO	Colorectal
B	QT	Ling	2009	Physicians encouraging colorectal screening: a randomized controlled trial of enhanced office and patient management on compliance with colorectal cancer screening.	USA	To evaluate methods for promoting colorectal cancer screening in primary care practice	RCT 2x2 factorial design	50-79	Tailored vs nontailored physician recommendation letter and an enhanced vs nonenhanced physician office and patient management system intervention in factorial design 4 groups 1) tailored letter + enhanced management; 2) nontailored letter + enhanced management; 3) tailored letter + nonenhanced management; and 4) nontailored letter + nonenhanced management.	Screening rates (medical-record-verified flexible sigmoidoscopy or colonoscopy), enhanced office and patient management rates	Group 1 152/599 Group 2 190/599 Group 3 133/599 and group 4 124/599	N=599	Lower endoscopy in 289 of 599 patients (48.2%) after 1 year of follow-up including 81/152 (53.3%) in group 1,103/190 (54.2%) in group 2; 58/ 133 (43.6%) in group 3 and 47/124 (37.9%) in group 4 Enhanced office and patient management increased the odds of completing a colonoscopy or flexible sigmoidoscopy by 1.63-fold (95% CI 1.11-2.41; P = .01). However, the tailored letter increased the odds of …	Approximately 1/2 patients obtained lower endoscopic CRC screening within 1 year of recommendation. An enhanced office and patient management system significantly improved colorectal cancer screening adherence	There is not stratification by type of test. Colonoscopy is out of inclusion criteria	NO	Colorectal
B	QT	Lipkus	2000	Can tailored interventions increase mammography use among HMO women?	USA	Effectiveness of tailored telephone counseling versus tailored print materials compared to usual care for promoting mammography screening	RCT	Women 50 and older	3 groups: 1) Tailored print communications TPC, 2) tailored telephone counseling TTC 3) usual care (control): reminder letter for next yearly mammography test	Mammography rates	TPC n=366/1099 TTC n=371/1099	n=362/1099	In 1996, compared to Usual Care (UC), telephone counseling (TC) was more effective at promoting mammography screening (71% vs 61%, p , 0.006) than was tailored print communications (TPC) (67% vs 61%) only after the first year of intervention. Compared to UC, TC was more effective than TPC during 1996 and 1997 among women who were off-schedule during the previous year. Logistic regression for pred…	Effects most pronounced after the first intervention. Compared to usual care, telephone counseling particularly effective. Results suggest that telephone counseling, rather than tailored print, might be the preferred first-line intervention for getting nonadherent women	Non-english speakers were excluded. Other outcomes: Intention to get a mammography, barriers, facilitators, perceived risk, evaluation of interventions. No superior limit of age. No range. Mean age (SD) 59 (7.5). No participants flow (ITT analysis). No estimation of effect	NO	Breast
B	QT	Luckmann	2003	A randomized trial of telephone counseling to promote screening mammography in two HMOs.	USA	Effectiveness of Tailored telephone counseling (TTC) in increasing utilization of screening mammography	RCT (cluster)	Women 50-80	Tailored telephone counseling TTC vs active control (annual computered general mailed reminders)	Absolute increase in mammography rate.	6682/12905	6223/12905	Mammography use between women 50-69 who received TTC intervention was 235/849 (27.98%) p=0.38; OR 50-59years=0.93 (95% CI 0.56 to 1.54) OR 60-69years =1.16 (95%CI 0.69 to 1.95). Mammography use control group was 3632/6223 (58.36%); from them, 524/1055 (49.7%) in HMO1 (Adjusted OR 1.26; 95%CI 1.00-1.58 p=0.048), and 3108/5168 (60.1%) in HMO2 (Adjusted OR 1.15; 95%CI 1.01-1.30 p=0.03). Absolute inc…	Modest increases in mammography utilization in TTC which is as effective as the average behabioural intervention compared to control group. Telephone counselling may have an effect of reminder and non specific motivational function	Population from practice; 93.1% between 50-69, stratified by age at baseline and results only for intervention group, not for control group. Other outcomes: intention, barriers. Results and analysis are not full comparation between intervention and control group	NO	Breast
P		Ludmann	1999	Implementation of outreach telephone counseling to promote mammography participation	USA	To test a method to increase mammography participation	Cross sectional	women who did not scheduled a mammography 2 months after invitation	outreach intervention translating concepts from expectancy value theory into a motivational interviewing telephone intervention that included the opportunity to schedule a screening appointment	Only the intervention arm with telephon call is analysed. % of call. % of scheduled mammograms	491	not reported (see Taplin 2000)	83% of targeted women accepted telephon caounselling. 49% of the women scheduled a mammogram.		Pre-selected population responding to a survey. Not relevant outcome. See Taplin 2000 for trial results. organised	no	breast
B	QT	MACS group Forbes et al	2006	A comparison of colorectal neoplasia screening tests: a multicentre community-based study of the impact of consumer choice.	Australia	To determine whether choice of test improved participation in screening.	RCT	50-54 or 65-69	Offert of one of six screening strategies: 1) FOBT, 2) FOBT+ flexible sigmoidoscopy (FS), 3) computed tomography colonography (CTC), 4) colonoscopy, or one of two groups 5) and 6) offered a choice of these strategies (one of which was sent an FOBT kit with the letter of invitation)	Participation rate	1)FOBT 234/1333 2)FOBT+FS 224/1333 3)CTC 215/1333 4)Colonoscopy 214/1333 5)Choice with FOBT 226/1333 6)Choice without FOBT 220/1333	N=1333	Participation rate 20.9% 278/1333 (95% CI, 18.7%–23.1%) FOBT=125/278; FOBT/FS= 52/278; CTC=38/278; Colonoscopy 63/278. Participation was highest in screening by FOBT 64/234 (27.4%) Other groups: FOBT/FS, 31/224 (13.7%, P< 0.001 compared with FOBT); CTC, 35/215 (16.3%, P = 0.005); colonoscopy, 38/214 (17.8%, P = 0.02); or a "choice with test FOBT kit" 42/226 (18.6%, P = 0.03) and “choice without F…	Providing consumer the opportunity to choose a screening test did not increased participation in screening	Other outcomes: polyp detection, acceptability and safety. Useful results could be considered those related to FOBT and FS. The other options are out of inclusion criteria	YES	Colorectal
B	QT	Michielutte	2005	Intervention to increase screening mammography among women 65 and older.	USA	To report the results of a practice-based intervention program to increase mammography	Quasiexperimental before and after controlled trial	Women 65 and older	A three-stage educational program (provider education: current information on issues in mammography for older women, simply written educational materials on breast cancer and screening mailed) and a telephone counseling session (counseling program)	Mamography screening rates	N=1911	N/A	No overall effect across all three stages of the intervention program. tests for interaction indicated a significant program effect for women who were 80 or older, had less than 9 years of education, were black, or had no private insurance to supplement Medicare	Providing primary-care physicians with information on screening older women and providing the women with useful educational materials can increase participation in screening mammography among subgroups of women currently least likely to receive mammography screening	Mean age (SD)= 72.4 (4.9) No stratification by age Therefore there are people out of inclusion criteria. Cluster randomization of rural private practices which limit its external validity	NO	Breast
B	QT	Miller	2005	Using a Computer to Teach Patients about Fecal Occult Blood Screening: A Randomized Trial.	USA	To assess the effect of an educational multimedia computer program on patient adherence to FOBT increasing screening rates.	RCT	Men and women 50 and older at a university affiliated community-based internal madicine outpatient practice	Educational multimedia computer program vs usual nurse counseling about FOBT screening. Intervention and control group received FOBT kit	Primary outcome: Screening rates (return of a the kit test within 30d) Secondary outcomes: knowledge attitudes toward CRC screening	93/194	101/194	Baseline FOBT adherence was 49%. FOBT Screening rates post follow-up was similar in both groups: 62% (58/93) in the computer group and 63% (64/101) in the nurse group (95% CI -15% to +13% p=0,89 x² test). Adjusted by baseline patient characteristics: those more likely to return kits were women /71% vs 51% p=0,006) and patient with a prior history of CRC screening (79% vs 54% p=0,001).	An educational multimedia computer program was as effective as nurse counseling, in educating patients and resulting in similar FOBT completion rates	Other outcomes: knowledge, attitudes in primary and secondary outcomes as were presented in results. Age median (range)= 59 (50-86)Intervention group and 60 (50-83) control group. No stratification by age therefore there are people out of inclusion criteria	NO	Colorectal
B	QT	Mishra	2007	Results of a randomized trial to increase mammogram usage among Samoan women	USA	Effectiveness of a theory-guided culturally apropriate breast cancer education program (the intervention) for increasing mammography use among samoan women	RCT (cluster)	Women 42 and older without mammography in the last two years	Educative sessions + specially developed English and Samoan language breast cancer educational booklets. Participants received economic incentive of U$10 for participation in educative sessions. Vs usual care (educational materials after the post-test surveys)	Self-reported mammogram use between pretest and posttest.	391/776	385/776	Mammography receipt rates 47% (185/391) intervention group versus 395 (148/384) in the control group OR 1.26 (95% CI 0.74, 2.14) p= 0.390. Mammography receipt rate by group of age: 50-64 years= 146/334 (44%) OR 1.29 (0.90 - 1.86) p 0.171	Although self-reported mammography rates were higher in the intervention group than in the control group, it was not statistically significant	Self-reported data. Mean age (±SD) 55±11 (n=776) Stratified by age, results of interest those from people between 50-64.	NO	Breast
B	QT	Mock	2007	Effective lay health worker outreach and media-based education for promoting cervical cancer screening among Vietnamese American women	USA	To promote cervical cancer screening	RCT factorial design	Vietnamese American women aged 18 -88 living in Santa Clara County	Lay health worker outreach plus media-based education (combined intervention) or media-based education only. Economic incentive for recruitment	Primary outcomes 1) having ever obtained a Pap test 2) Being up-to-date for Pap test.	491/968 combined intervention	477/968 media-only group	Pap test rate increased from 65,8% baseline to 81.8% post follow-up intervention group; P < .001 (Difference 16%) and it increased from 70,1% baseline to 75.5% post-follow-up for media-only group P<.001 statistically significant (Z test P=.001) (Difference 5,4%). Among women without a previous Pap test, 46.0% obtained one in the intervention group (P<.001) versus 27.1% in the media-only group (P<…	LHW can help women to obtain a Pap test. Combined intervention is more effective than media-only group	Other outcomes: awareness, beliefs, knowledge and intention to get a test. Age exceds limits. Mean age (SD and range): Intervention LHW + Media group 45.7 (±15.4; 18-88) Media group only 46.0 (±15.3; 19-84) Not stratification by groups. No participants flow (ITT) analysis. No control group without intervention. No details about randomization process. Self-reported data	NO	Cervical
B	QT	Mullins	2008	Encouraging the right women to attend for cervical cancer screening: Results from a targeted television campaign in Victoria, Australia	Australia	To assess whether a mass media campaign could encourage women who were overdue for a Pap test to have one, without prompting unnecessary early re-screening	Quasiexperimental before and after non controlled trial	Women 25-65	Targeted television campaign	Pap test screening rates	N=1000	N/A	During the campaign the number of Pap tests conducted increased by 18% (coeff = 0.169, df < 0.029) compared with all other periods. The increased rate of Pap testing occurred as soon as the campaign began and returned rapidly to usual levels once the media campaign ended	In a population with a high level of awareness of cervical screening, it is possible to run a mass media campaign to encourage screening which is specific to women whose test is due or overdue	Other outcomes: recall of the advertisement and intention to act after seeing it. Results about outcome of interest were presented as % and a Figure with comparison between the 3 years of study	YES	Cervical
B	QT	Myers	2007	A RCT of the impact of targeted and tailored interventions on colorectal cancer screening.	USA	To determine whether targeted and tailored interventions can increase screening use	RCT	50-74	Standard Intervention (SI), Tailored Intervention (TI), or TI+Phone (TIP) vs control (usual care)	CRC Screening rates (FOBT, FS, Colonoscopy, Doble contrast barium exam)	387/1546 SI, 386/1546 TI, 386/1546 TIP	387/1546	Screening rates 33% control group, 46% SI group, 44% TI group, 48% TIP group, significantly higher in all 3 intervention groups compared with the control group (OR 1.7 [95% CI, 1.3-2.5], OR of 1.6 [95% CI, 1.2-2.1], and OR of 1.9 [95% CI, 1.4-2.6], respectively), but did not vary significantly across intervention groups. Multivariate analyses demonstrated that older age, education, past cancer sc…	Targeted and tailored interventions were found to increase colorectal cancer screening use. However, additional research is needed to determine how to increase the effect of such interventions in primary care.	Self-reported data. Although design is acceptable, results are not stratificated by type of test, therefore it is not possible to determine population with test related to inclusion criteria	NO	Colorectal
B	QT	Navarro	2007	Diffusion of cancer education information through a Latino community health advisor program	USA	To examine diffusion of breast and cervical cancer screening information through a community health advisor program targeting Latino women of low socioeconomic level and low level of acculturation	Quasiexperimental before and after non controlled trial	Women 40 and older for breast screening	Community health advisors conduct educational group sessions. They recruited peers from the community to participate in the 12 sequential weekly sessions (i.e., primary participants). Primary participants identified up to two friends and/or family members (i.e., “learning partners”) with whom they intended to share the cancer education information received.	Self reported use of breast and cervical cancer screening test (breast self examination, clinical examination and mammography + pap test)	17 advisers, 311 primary participants and 269 learning partners	N/A	Use of screening tests increased among primary participants and learning partners. Mammography raised from 49.8% to 71.2% in class attenders and from 45% to 63.1% in learning partners. Pap test raised from 84.6% to 91.9% and from 79.3% to 85.1% respectively. However, the increase was not statistically significant in mammography screening among participants 40 years old or older	The utilization of the learning partner model represents a promising diffusion tool to enhance cancer early detection programs relying on community health advisors	Self-reported data. Other outcome: knowledge about breast and cervical cancer. No stratification by age. Mean age 36 years for class attendants group and 34 years for learning partners. Over 40 years 31.9% and 27.2% respectively. It is useful to consider results from pre and post Pap test screening rates, but not for mammography, becuase age is out of inclusion criteria.	YES	Breast, Cervical
B	QT	Nease	2008	Impact of a generalizable reminder system on colorectal cancer screening in diverse primary care practices: a report from the prompting and reminding at encounters for prevention project	USA	To evaluate whether a generalizable a Computerized Reminder Systems (CRS), ClinfoTracker, could improve screening rates for CRC in diverse primary care practices	RCT (cluster)	Male 35-50 Female 50-65	Computerized reminder systems (CRS)	Pre and post study practice-level CRC screening rates (FOBT, FS, colonoscopy, air contrast barium enema)	?	?	Increment screening rates from 3.3% to 16.8% t test adjusted for within practice correlation showed improvement in screening rates across all 12 practices, from 41.7% to 50.9%, P = 0.002. There was an average 9% increase in CRC screening rates (P 0.002) (range, 9–24%)	A generalizable CRS yielded significant improvements in CRC screening rates. Technology capabilities are important in maintaining the system, but practice cohesion may have a greater influence on screening rates	No baseline data, no definition of groups size, no specification of population and range of age, no participants flow (ITT) analysis) no estimation of effect. Outcomes includes colonoscopy and barium enema out of selection criteria. Other outcomes: Technology capability and cohesion impact on screening	NO	Colorectal
B	QT	Newell	2002	Can personal health record booklets improve cancer screening behaviors?	Australia	To evaluate the effectiveness intervention on changing healthcare behaviors in the general population	RCT	20-60	Personal Health Record Booklets: e-b recommendations for reducing risk of cancer and cardiovascular disease (explanatory letter, a gender-specific Better Health Booklet, and a gender-specific Better Health Diary) + media campaign (leaflet, newspapers)	Short term changes about Pap tests, mammograms, and skin operations	24581/47989	23408/47989	No significant increases in the rates of Pap tests, mammograms, and skin operations were detected in either short- or long-term follow-ups	PHRBs may represent an inexpensive, easy-to-produce, and time-efficient method of communicating information. It did not produce significant behavioral change if materials are not targeted toward high-risk groups or constitute the first intervention for a risk factor	Other outcomes: recall and use of Personal Health Record Booklet (PHRB); family practitioners' attitudes toward and support of PHRB. Population exceds limits of inclusion criteria, no stratification by age. Ratio: observed number of procedures/expected number of procedures pap test, mammography and skin operations. No participation flow (ITT) analysis	NO	Breast, Cervical
B	QT	Nguyen	2009	Breast cancer screening among Vietnamese Americans: a RCT of lay health worker outreach.	USA	To evaluate the effectiveness of an lay health workers outreach (LHWs) + media education (ME) strategy compared to ME alone to promote breast ca screening	RCT	Women 40 and older	Lay health workers (LHWs) and media education (ME) versus ME alone. All participants received economic incentives of U$30.	Change in self-reported receipt of mammography ever, mammography within 2 years, clinical breast examination (CBE) ever, or CBE within 2 years	LHWO + ME 550/1100	ME 550/1100	Significant Increment self reported ever having mammography in LHW+ME (84.1% baseline to 91.6% after follow-up and 64.7% to 82.1%, p<0.001) ME group had not significant increase in ever having a mammography (89.6% to 91.8%, p 0.05). Differences 7.5% vs 2.2%, p 0.001. OR 3.62 (95% CI 1.35, 9.76). LHW+ME was more effective than ME for all the outcomes proposed. Non significant increment on having h…	LHWO is an effective tool to address cancer-screening disparities in ethnic-minority women	Other outcomes: To determine if the interventions were more effective for screening test receipt ever or within 2 years; to assess if knowledge mediated LHWO effectiveness, for mammography and Clinical Brest Examination (CBE). Mean age (SD)= 57.6 (10.5) LHWO+ME group; 57 (10.1) ME group. Design is acceptable, there is not stratification by age, therefore results would include population out of in…	YES	Breast
B	QT	Ore	2001	Screening with faecal occult blood test (FOBT) for colorectal cancer: assessment of two methods that attempt to improve compliance.	Israel	To evaluate different methods of increasing compliance with FOBT	RCT	50-74	Mailed test kits or order (kits request) cards, with or without information leaflets + interview	Compliance rate	Kit 964/1940	Card 976/1940	Overall compliance rate increased from 0,6% to 17,9% (347/1940) Non significant difference between mailed kit 192/964 (19.9%) p 0.02 over the kit request card 155/976 (15.9%) p 0.02. Incremental response rate was related to women and older people	More effort is needed to study additional means of convincing the non-responders to take part in this potentially life saving activity.	Self reported data. No control group without intervention	YES	Colorectal
B	Mix	Oscarsson	2007	Promotion of cervical screening among nonattendees: A partial cost-effectiveness analysis	Sweden	To describe the cost-effectiveness of a resource-intensive intervention to promote attendance at cervical screening among women with no registered cervical smear during the last 5 years	RCT + CEA	Women 28-65	Resource-intensive intervention: Costs for identifying the women, sending out invitation letters, making phone calls and helping to make arrangements	Cervical Screening rate and Incremental cost per additional cervical smear	400/800	400/800	Pap test rates after follow-up 118/400 (29.5%) Intervention vs 74/400 (18.5%) control group (P=0.000). Difference 44. Cost per cervical smear 66.87 € intervention group versus 16.63 € control group. Total cost intervention group 7890,67, total cost control group 1230,62. Difference 6660,05. ICER (incremental cost per additional registered cervical smear) = 6660,05/44=151.36 € in an area with high…	Efforts to promote attendance at cervical screening were related to high costs per extra cervical smear gained and is not considered as reasonable from a cost-effectiveness perspective	No consideration of indirect and societal cost, without inclusion of effects related to HRQL, recognized by authors, but results based in an RCT are strong arguments supporting conclusion	YES	Cervical	yes
B	QT	Page	2006	Recruitment to mammography screening: a randomised trial and meta-analysis of invitation letters and telephone calls	Australia	To determine the effectiveness of three recruitment strategies to encourage women to attend for an initial mammography screen, and to compare results with similar service studies	RCT	Women 50-54	1) One invitation letter 2) Two invitation letters 3) One invitation letter + follow-up telephone call at 6 week 4) No intervention group	Compliance rate for each intervention and control	1) 786/3144 2) 785/3144 3) 785/3144	788/3144	Screening rates in all the intervention groups were significantly higher than in non intervention group: group (1) one letter 43/786 (5,5%) 95% CI (4.0-7.3) OR 1,0 (2) two invitation letters: 67/785 (8,5%) 95% CI (6.7-10.7) OR 1.61 (1.08-2.40) (3) one letter + telephone call 61/785 (7,8%) 95% CI (6.0-9.9) OR 1.46 (0.97-2.18) (4) no intervention group 11/788 (1,4%) 95% CI (0.7-2.5) OR 0,24 (0.13-0…	Screening rates were significantly higher with a second invitation letter, compared with standard practice (one letter).	Other outcome: Marginal cost-effectiveness for each condition.	YES	Breast	yes
B	CEA	Park	2005	Feasible economic strategies to improve screening compliance for colorectal cancer in Korea	Korea	To find feasible economic strategies to improve the CRC screening compliance in Korea.	CEA	50-80	Markov model including 16 different CRC screening strategies of CRC screening including FOBT, sigmoidoscopy, double contrast barium enema and colonoscopy, alone or combined, considering changes in frequency of tests, insurance and reimbursement	Compliance rate for each strategy, incremental medical cost and financial burden	Not defined	Not defined	Strategies more effective were colonoscopy each 5 years and colonoscopy each 3 years	Economic strategies for promoting screening compliance can be accompanied by expanding insurance coverage by the NHI and by increasing reimbursement for CRC screening to providers. COL10 was a cost-effective and cost saving screening strategy for CRC in Korea.	Model combining CRC screening test frequency, to obtain a greater compliance in those diferent scenarios. ICER calculated only for colonoscopy. The rest ICER are showed as dominated. Hypothetical superior limit of age 80, Barium enema and colonoscopy out of inclusion criteria	NO	Colorectal
B	QT	Partin	2005	RCT of a repeat mammography intervention: effect of adherence definitions on results	USA	To examine the effect of two interventions on repeat mammography utilization using various adherence definitions	RCT	Women 40-63	Mailed reminder (minimum group); mailed thank you card, newsletters, and reminder (maximum group); no mailings (control).	Repeat mammogram at 13, 15, 18, and 24 months after the qualifying mammogram	Minimum group 502/1558 Maximum 560/1558	496/1558	Receiving repeat mammogram within 13 months: 28%, 30%(OR 1.10 95%CI 0.84-1.45), and 32% (OR 1.20 95% CI 0.92-1.57) for control, minimum, and maximum groups, respectively. At 15m were 38%, 43% (OR 1.25 95%CI 0.95-1.61), and 45% (OR 1.36 95%CI 1.06-1.74) respectively. At 18m 43%, 49% (OR 1.29 95% CI 1.00-1.66), 51% (OR 1.36 95%CI 1.06-1.73) respectively. At 24 m 47%, 52% (OR 1.20 95%CI 0.94-1.54), …	The two low-cost mailed interventions evaluated modestly increased repeat mammography utilization. However, effects were not visible until at least 15 months after the qualifying mammogram	Stratification by age for baseline adherence and size groups (%) not for results. Administrative data	NO	Breast
B	QT	Paskett	2006	Randomized trial of an intervention to improve mammography utilization among a triracial rural population of women	USA	To develope a lay health advisor (LHA) intervention and test if it improved mammography attendance	RCT	Women over 40 in a rural, low-income, triracial (white, Native American, African American) population	Lay Health Advisor intervention (3 home visit tailored educative sessions +phone call+ letters+ brochure+ gifts+ economic incentives for completing baseline and final survey)	Mammography rates	433/851	418/851	42.5% intervention group and 27.3% control group with a mammogram in the previous 12 months (RR = 1.56, 95% CI = 1.29 to 1.87) with better belief scores in the LHA intervention group statistically significant (difference = 0.46 points on a 0-10 scale, 95% CI = 0.15 to 0.77) and reduced barriers at follow-up (difference = -0.77 points, 95% CI = -1.02 to -0.53), after adjusting for baseline scores.	LHA interventions can improve mammography utilization. Future studies are needed to assess strategies to disseminate effective LHA interventions to underserved populations.	Self-reported + medical record review. Educative sessions included encouragement for breast self examination + setting up mammography appointments. Other outcomes: barriers, beliefs, knowledge. Stratification by age on baseline data but not on results. No description of randomization and assignement of participants between groups	NO	Breast
B	QT	Pignone	2000	Videotape-based decision aid for colon cancer screening. A randomized, controlled trial.	USA	To test whether a decision aid consisting of an educational video, targeted brochure, and chart marker increased performance of CRC screening in primary care practices	RCT	50-75	Intervention: Educational videotape about CRC (FOBT, FS or both) +brochure and chart marker versus Control video automobile safety+ brochure	Screening test completion rate	125/249	124/249	FOBT was completed by 28.5% intervention group vs 20.2% control group. Difference 8.3% (95%CI -2.4 to 18.9) FS was completed by 17.6% intervention group vs 4.8% control group Difference 12.8% (95%CI 5.1 to 20.4) Any test was completed by 36.8% intervention group vs 22.6% of the control group. Difference 14.2% (95%CI 3.0 to 25.4 %). For test completion, crude OR 2.14 (CI, 1.20 to 3.79); adjusted f…	Decision aid increased ordering and performance of colon cancer screening tests	Other outcomes: Intent to ask for screening, test preferences, conversation post-video about screening, proportion ordering of test. Self reported data verified by chart review.	YES	Colorectal
B	QT	Potter	2009	Offering Annual Fecal Occult Blood Tests at Annual Flu Shot Clinics Increases Colorectal Cancer Screening Rates.	USA	To determine if providing home FOBT kits during influenza inoculation (flu shot) clinics can contribute to higher CRC Screening rates	RCT (cluster)	50-79	Provision of home FOBT kits to eligible patients during influenza inoculation (flu shot) clinics	Change in CRCS up-to-date status from being due for a screening test	268/514	246/514	Increment of 4,4% from 52.9% baseline to 57.3% (P = .07) in the control group. Increment 29,8% from 54.5% to 84.3% (P <.001) in the intervention group, 25.4%> in intervention group than in control group (P<.001). Multivariate analyses: OR for becoming up-to-date with screening in the intervention group (vs the control group) was 11.3 (95% CI, 5.8-22.0).	Offering FOBT kits during flu shot clinics dramatically increased the CRCS rate for fl u shot clinic attendees. Pairing home FOBT kits with annual fl u shots may be a useful strategy to improve CRCS rates in other primary care or public health settings	Mean age (SD) 63.7 (7.6) No stratified by age, therefore, some people are out of inclusion criteria. No details of randomization process.	NO	Colorectal
P		Powe	1999	An intervention to decrease cancer fatalism among rural elders	USA	To evaluate the effectiveness of a video intervention in decreasing cancer fatalism, increasing knowledge of colorectal cancer, and increasing participation in fecal-occult blood testing (FOBT).	RCT (cluster); Repeated measures, pretest/post-test	52-92	The intervention group viewed the Medical University of South Carolina's video Telling the Story ... To Live is God's Will, and the control group viewed the American Cancer Society (ACS) video Colorectal Cancer: The Cancer No One Talks About. Hemoccult II kits were distributed to both	Cancer fatalism, knowledge of colorectal cancer, and participation in FOBT			People who viewed the intervention video had a greater decrease in cancer fatalism scores and a greater increase in knowledge of colorectal cancer scores than the control group. Both groups had greater than 60% participation in FOBT.	The video was as effective as the ACS video on colorectal cancer in increasing participation in FOBT among rural elders. But, because Telling the Story ... To Live is God's Will also decreases cancer fatalism and increases knowledge, the potential exists for the increased screening behaviors to be maintained over time.	conclusion not coherent with results. Opportunistic. Preselected population. Cluster randomisation not taken into account in analysis.	no	Colorectal
B	QT	Powe	2002	Promoting fecal occult blood testing in rural African American women	USA	Effectiveness of a multiphasic culturally relevant intervention	Quasiexperimental before and after controlled trial	50-94	Modified cultural group a five pahsed intervention. Intervention group received 1st phase + free FOBT kits vs free FOBT kits alone , delivered over a 1-year period to increase the rates of participation in fecal occult blood testing (FOBT) at the initial screening opportunity and at the 1-year follow-up screening opportunity	Participation rate FOBT	Cultural and self empowerment group 40/106 Modified cultural group 37/106	Traditional group 26/106	A significantly higher rate of participation in FOBT than did those in the modified cultural group (chi-square = 7.78; df = 1; P = .0052) and the traditional group (chi-square = 53.73; df = 1; P < .0001). The modified cultural group had a significantly higher rate of participation in FOBT than the did the traditional group (chisquare = 14.75; df = 1; P < .0001). Predictors of participation in FOB…	Colorectal cancer screening and diagnostic testing opportunities should be offered consistently to women who visit their provider for routine, nonemergent office visits. As successful interventions to increase colorectal cancer screening are introduced into community settings, these interventions also should be tested within physicians' offices and other community agencies	No participants flow (ITT) analysis) Mean age (SD) 75 (8.87) Range 50-94 Exceed limits of inclusion criteria	NO	Colorectal
P		Rasmussen	1999	Possible advantages and drawbacks of adding flexible sigmoidoscopy to hemoccult-II in screening for colorectal cancer. A randomized study	Denmark	To evaluate the effect of adding FS to the fecal occult blood test Hemoccult-II (H-II) on diagnostic yield of colorectal neoplasia	RCT	50-74	intervention: 5495 persons being allocated to FOBT and FS; control: 5483 to FOBT alone	compliance diagnostic yield			lower compliance (40% versus 56%) for the combined procedure	One FS may not be an optimal way of screening, but FS deserves to be evaluated in randomized population studies including repeated H-II tests in the control arm	organised	YES	Colorectal
B	Mix	Richards	2001	Cluster randomised controlled trial comparing the effectiveness and cost-effectiveness of two primary care interventions aimed at improving attendance for breast screening.	UK	To examine the effectiveness and cost-effectiveness of two interventions based in primary care aimed at increasing uptake of breast screening	RCT pragmatic factorial cluster design + CEA	Women 50-64	Systematic intervention (general practitioner letter), an opportunistic intervention (flag in women's notes prompting discussion by health professionals), neither intervention, or both	Attendance for screening , costeffectiveness of interventions	1818/6133 letter; 1232/6133 flag; 1362/6133 both	1721/6133	Total attendance breast screening rate was 3600/5,732 (62.8%) + 401 data not retrieved. Letter 1097/1703 (64.4%); 95%CI 62.1-66.7; Flag 752/1151 (65,3%); 95%CI 62.5-68.1; Letter + Flag 854/1257 (67.9%); 95%CI 65.3-70.5; Control 897/1621 (55.3%); 95%CI 52.9-57.8. Increment with the flag (OR 1.43, 95% CI 1.14 to 1.79; p=0.0019) marginally more effective than the letter (OR 1.31, 95% CI 1.05 to 1.64…	Although both interventions increased attendance, letter was the more cost-effective. Decision in favor of implementation of both interventions rather than only letter will depend on whether the additional (41 pounds) costs are judged worthwhile in terms of the gains in breast screening uptake	Economic evaluation: only estimates cost for intervention. No decision analysis or patient level data source supporting these estimations. Marginal cost of each intervention. No ICER. RCT useful, economic evaluation not.	YES	Breast
B	QT	Rimer	2002	Effects of a mammography decision-making intervention at 12 and 24 months.	USA	To intende to fill the gap related to knowledge and informed decision in mammography	RCT	Women 40-44 and 50-54	Tailored print (TP) materials vs TP plus tailored telephone counseling (TP+TC) vs usual care.	Mammography use	TP 374/1091 TP+TC 339/1091	378/1091	At 12 and 24 months, mammography rate was 18% to 20% Usual care group; 13% to 16% TP group and 22% to 24% TP+TC; p 0.031 to 0.016. Women in the TP+TC group were 40% more likely to have had mammograms tan women in the usual care group OR 1.4, p 0.283. Women in the TP group were 30% more likely to have had mammograms compared to usual care group OR 0.7 p=0.059	Effect on mammography use was significant in bivariate relationships but had a much more modest impact in multivariate analyses	Other outcomes: knowledge, perception and accuracy of breast cancer risk perceptions. Results not stratified by age although there is an adjustment of results by age	YES	Breast	yes
B	Mix	Roetzheim	2004	A Randomized Controlled Trial to Increase Cancer Screening Among Attendees of Community Health Centers	USA	To examine the efficacy of intervention to increase cancer screening	RCT (cluster) + CEA	50-75	Cancer Screening Office Systems (Cancer SOS) two components: checklist with chart stickers and a division of office responsibilities	Patients up-to date with screening rates Pap test, mammogram, and FOBT; cost-efectivenes of the Cancer SOS intervention	600/1196	596/1196	Intervention produced increment in mammograms 75,7% intervention group vs 71,1% [OR] = 1.62, 95% CI 1.07–9.78, P = .023) and FOBT 40,1% intervention group vs 11,9% control group (OR = 2.5, 95% CI, 1.65–4.0, P <.0001) with a trend toward greater use of Pap smears 62,4% intervention group vs 48,2% control group (OR = 1.57, 95% CI, 0.92–2.64, P = .096). The real costs of Cancer SOS are $5.39 per pat…	The Cancer SOS intervention signifi cantly increased rates of cancer screening among primary care clinics serving disadvantaged populations.	Randomization of clinics (primary care settings) serving disadvantaged populations. Then random selection of charts 150 for each clinic. No participation flow (ITT analysis). Results in %. Sources of numbers on Table 4 are not clear and do not correspond to the % mentioned before. The trial mentions a CEA performed preliminaryly: it includes payer perspective without sensitivity analysis. ICER wa…	NO	Breast, Cervical and Colorectal
B	QT	Roetzheim	2005	Long-term Results From a Randomized Controlled Trial to Increase Cancer Screening Among Attendees of Community Health Centers	USA	Efficacy of Cancer Screening Office Systems (Cancer SOS) to maintained increased cancer screening rates at 24 months follow-up	RCT (cluster)	50-75	Cancer Screening Office Systems (Cancer SOS) two components: checklist with chart stickers and a division of office responsibilities	Incremental rates of Pap tests, mammograms, and FOBT at 24 months of follow-up	Pap test n= 1103 Mammograms n= 1844 FOBT n=2009	N= 1196 (baseline) N=1296 (at 24 months)	Compliance with intervention decreased during the course of the intervention, with 334 of 615 (54.3%) charts showing evidence of the Cancer SOS cancer screening checklist at a 24-months follow-up, compared with 74% at the 6-month follow-up.	The Cancer SOS intervention had persistent, although modest, effects on screening at 24 months’ follow-up.	This is the second part of Roetzheim 2004 trial. Authors mention "samples were cross-sectional and did not assess the same patients during the 24-month period, as would occur in a cohort study" "Approximately 850" No participants flow (ITT) analysis. Results are presented in proportions, not numbers, with estimation of effect	NO	Breast, Cervical and Colorectal
B	QT	Ruffin	2007	Preference-based electronic decision aid to promote colorectal cancer screening: results of a RCT.	USA	To assess an interactive electronic tool, Colorectal Web, to promote colorectal cancer screening	RCT	50-70	Colorectal Web (interactive electronic tool) vs standard Web site on colorectal cancer screening	Screening rates	87/174	87/174	Number screened by group after 24 weeks of follow-up: n=56/87 intervention ( FOBT 48%, flexible sigmoidoscopy 18%, Colonoscopy 34%); n=33/87 control (FOBT 49%, sigmoidoscopy 15%, colonoscopy 36%). Probability of being screened for the Colorectal Web intervention study arm compared to the control is OR=3.23 (95% CI 2.73-3.50)	Colorectal Web is more effective than a standard colorectal cancer Web site at prompting previously unscreened individuals to choose a preferred colorectal cancer screening test and to be screened for colorectal cancer.	Although the authors considered double contrast barium enema, stratification on results permited to see FOBT, sigmoidoscopy, colonoscopy rates	YES	Colorectal
B	QT	Sauaia	2007	Church-Based Breast Cancer Screening Education: Impact of Two Approaches on Latinas Enrolled in Public and Private Health Insurance Plans	USA	To assess "The Tepeyac Project" a church-based health promotion project 1999-2005 to increase breast ca screening rates among Latinas in Colorado.	Quasiexperimental before and after controlled trial	Women 50-69	Tepeyac project: community-participatory approach. Printed Intervention (Mailed culturally tailored education package) vs Promotora Intervention (peer counselors deliver education messages personally)	Bienal mammography screening status in each study period	Baseline 712/8346 Follow-up 712/7954	Baseline 7634/8346 Follow-up 7242/7954	Printed Intervention mammogram rate: the same from baseline to follow-up (58% [2979/5130] vs 58% [3338/5708]). Promotora Intervention, the rate was 59% (316/536) at baseline and 61% (359/590) at follow-up. Rates increased modestly over time and varied widely by insurance type.	For insured Latinas, personally delivering church-based education through peer counselors appears to be a better breast-health promotion method than mailing printed educational materials to churches.	No clarity with the number of participants between results and tables, no ITT analysis ,although there is estimation of effect but separatelly from the results	NO	Breast
B	Mix	Saywell	2003	The cost effectiveness of 5 interventions to increase mammography adherence in a managed care population	USA	To determine the cost effectiveness of 5 combinations of strategies for increasing adherence to mammography recommendations	RCT + CEA	50-85	5 combinations of physician recommendation: telephone counseling (TC), in-person counseling (PC), physician reminder letter only (RL), phone counseling+ physician reminder letter (TC+RL), in-person counseling+ physician reminder letter (PC+RL).	Mammography rates and efficiency, expressed as dollars (cost) per percent increase	TC 93/651; PC 111/651; RL 110/651; TC+RL 115/651; PC+RL 114/651	108/651	The 5 interventions significantly higher rates of adherence compared to control. In-person counseling was the most cost-effective strategy overall > in-person counseling+ physician's letter intervention. For contemplators phone+ physician's letter combination was the most CE. For non contemplators physician's letter was superior. Physician's letter was best with previous mammograms. In-person cou…	Cost effectiveness of interventions varies according to prior history of mammograms and their future intent. Further, managed care organization member characteristics can be used to determine the most cost-effective mammography screening intervention based on individual readiness.	No baseline data, no ITT analysis. Self reported data were verified by medical record audit. Economic evaluation: No decision analytical model, cost-effectiveness ratio for each intervention, no ICER comparing alternatives, no sensitivity analysis.	NO	Breast
B	Mix	Saywell	2004	A cost-effectiveness comparison of three tailored interventions to increase mammography screening	USA	To examine cost-effectiveness of three combinations of tailored telephone and mailed intervention strategies for increasing adherence to mammography	RCT + CEA	≥51	Tailored telephone counseling (TTC), tailored mailed intervention (TMI), and a combination of TTC+ TMI vs control	Adherence rate and Cost/improvement in mammogram adherence (efficiency, expressed as dollars per percent increase)	Not defined	N=1044	The 3 interventions had significantly better adherence rates compared with the control group (usual care) ranged from 41.9% (tailored telephone) to 49.4% (tailored mail and telephone). Mean intervention costs ranged from $4.14 (tailored mail) to $9.38 (tailored mail and telephone). The most Cost effective intervention was tailored mail (letter) with 43.3% mammography adherence at a marginal cost …	Tailored mail reminder is an effective and economical intervention to increase mammography adherence. Future research should confirm this finding and address its applicability to practice in other settings.	Mean age 65.5 with 22.9% over 75. No baseline data. No participants flow (ITT analysis). No details about randomization process. Difference between N=1044 mentioned in methods and nuber of participants mentioned in Table 2 (sumarized are 433). For economic evaluation there were considered only delivery costs for calculating mean intervention cost. No patient level data costs available. Cost-effec…	NO	Breast
P		Saywell	1999	Cost-effectiveness comparison of five interventions to increase mammography screening	USA	This study examined the cost-effectiveness of five combinations of physician recommendation and telephone or in-person individualized counseling strategies for increasing compliance with mammography	RCT		ctrl: no intervention; 1) in person counsueling; 2) telephone + letter; 3) in person counsueling + letter; 4) physician letter; 5) telephone	breast screening compliance			interv 1); 2) and 3) had significantly better compliance than ctrl, and interv 4) and 5). The most cost-effective strategy was telephone+letter with 0.78$ per 1% increase in women screened.	A tailored phone prompt and physician reminder is an effective and economical intervention to increase mammography. Future research should confirm this finding and address its applicability to practice	opportunistic	yes	breast	yes
P		schroy	1999	Implementation of on-site screening sigmoidoscopy positively influences utilization by primary care providers	USA	To assess the impact of "academic detailing" in the form of an outreach educational seminar combined with implementation of on-site sigmoidoscopy services performed by university-based gastroenterologists on provider compliance.	cluster pre/post CT		an outreach educational seminar combined with implementation of on-site sigmoidoscopy services performed by university-based gastroenterologists	provider attitudes; sigmoidoscopy referral; self reported compliance to FS			Overall self-reported compliance rates for screening sigmoidoscopy increased by 36% (baseline, 24%; year 1, 60%) for the intervention group vs. only 7% (baseline, 19%; year 1, 26%) for the comparison group (P = 0. 001). Use of screening sigmoidoscopy was also significantly greater at the intervention sites (47% vs. 4%; P </= 0.001).	An outreach educational seminar combined with implementation of on-site sigmoidoscopy services is an effective strategy for enhancing provider utilization of screening sigmoidoscopy	opportunistic. Pre-selected population. Cluster sample structure taken into account in analysis	no	Colorectal
B	QT	Segura	2001	A randomized controlled trial comparing three invitation strategies in a breast cancer screening program.	USA	To compare the response received according to the three invitation strategies	RCT (cluster)	Women 50-64 from Barcelona (Spain)	Letters sent by mail from the program (program group), letters sent by mail from the Primary Health Care Team (PHT group), and direct contact through a trained professional (direct contact group).	Response rate after the first invitation	Direct contact 340/986	Indirect contact 2 groups: Program 317/986 PHT 329/986	Response rate 564 (57,2%). Mammography rates: Direct contact group (63,5%) PHT group (55,6%), program group (52,1%). Direct group with more probability to participate than PTH group (RR 1,14 P=0,037) or the program group (RR1,22 p=0,003). Response rate is highest if subject received the letter directly (72,1%) particulary between women wiht low educational level.	Inviting women to participate in a breast cancer screening program through direct contact by trained personnel increased participation rate compared with mailed-letter methods. The positive effect appeared restricted to women with lower educational levels.	No clear definition of time response after invitation. It was taken the 2 months mentioned as the period of invitation	YES	Breast	yes
B	QT	Sequist	2009	Patient and physician reminders to promote colorectal cancer screening: a RCT.	USA	Effectiveness of systematic reminders to patients and physicians to increase screening rates	RCT	50-80	Systematic patients (mailed educational pamphlet, FOBT kit, instructions for schedule flexible sigmoidoscopy or colonoscopy) and phisicians (electronical) reminders	Response screening rates (Reception FOBT kit, flexible sigmoidoscopy or colonoscopy over 15 months)	10930 /21860 Patients 10912/55 Physicians	10930/21860 Patients 10948/55 Physicians	Higher screening rates for patients receiving mailings compared with those who did not (44.0% vs 38.1%; P < .001) associated with age: +3.7% for ages 50 to 59 years; +7.3% for ages 60 to 69 years; and +10.1% for ages 70 to 80 years (P = .01 for trend). Screening rates similar for patients of physicians receiving electronic reminders and the control group (41.9% vs 40.2%; P = .47). However, electr…	Mailed reminders to patients are an effective tool to promote colorectal cancer screening, and Electronic reminders to physicians did not significantly increase overall screening rates. They may increase screening among adults who have more frequent primary care visits	Secondary outcome: detection rate of adenomas. Mean age (SD) 60.5 (8.3), stratified by age and type of test.	YES	Colorectal
B	QT	Shenson	2001	Improving access to mammograms through community-based influenza clinics. A quasi-experimental study	USA	To evaluate the setting of Annual influenza clinics' efficiency to promote breast-cancer screening	RCT (cluster)	Women 50 and older from in a semirural county in Connecticut	Intervention: Informational literature asking if an expert could perform a telephone call to schedule an appointment for mammography vs contemporaneous popup-based survey results as control group	Mammography rates	137/284	147/284	Mammography rates in intervention was approximately twice that control RR for 3 assumpsions were between 1.6 and 2.1 statistically significant (chi(2)=8.51-12.2; p<0.001).	Intervention can significantly increase mammograms. Need for furter studies to confirm findings and applicability in other communities. Suggestion of a new strategy to exploit available interventions to improve health	Baseline data related into the text, but there is not stratification by age, no superior limit	NO	Breast
B	QT	Simon	2001	The effect of patient reminders on the use of screening mammography in an urban health department primary care setting	USA	To determine if having direct access to health care services has an effect on mammography use	RCT	≥39	Physician letter reminder in clinical records of all participants + 1) Reminder letter to be giving for primary care physician vs 2) Tailored invitation letter to schedule a mammogram contacting the clinic) vs 3) no letter	Screening mammography rate	967/1717	750/1717	Mammography rates 179/967 group at site one (18.5%), 90/750 group at site two (12%) versus 17% and 11% respectively in control groups sites one and two. Multivariate analysis showed no statistically significant related to the type of letter reminder.	Targeted letters did not have a beneficial effect on mammography rates near to physician medical record reminders	Population predominantly African-American, 2/3 over age 50, minimal health insurance coverage and low income women. Stratification by age for baseline data; 50-64 42% in clinic 1 and 38% in clinic 2. There is an adjusted OR for group of age 50-64 OR 1.00 in the results	YES	Breast	yes
B	Mix	Stein	2005	Improving uptake of cervical cancer screening in women with prolonged history of non-attendance for screening: a randomized trial of enhanced invitation methods.	UK	To compare the effectiveness and cost-effectiveness of three methods of inviting women with a long history of non-attendance to undergo cervical screening.	RCT + CEA	Women 39-64	1) Tel call from a nurse with a prepared script.2) Letter from a commisioner, a public health doctor (local authority) 3) Letter from a celebrity vs 4) Control: No intervention	Attendance for cervical screening, intervention cost, incremental cost per additional screening attender	1) 285/1140 2) 285/1140 3) 285/1140	285/1140	Attendance after follow-up all interventions was low: telephone call 4/285 (1.4%; 95% CI 0.38-3.6%); celebrity letter 5/285 (1.8%; 95% CI 0.57-4.0%); commissioner letter 13/285 (4.6%; 95% CI 2.5-7.7%); control group 5/285 (1.8%; 95% CI 0.57-4.0%). No significant differences between groups. Overall attendance rate: 27/1140 (2.4%; 95% CI 1.6–3.4%). Telephone intervention: the most expensive and lea…	Neither a telephone call from a nurse nor a letter from a celebrity to encourage attendance for cervical screening were effective or cost-effective in women with a prolonged history of non-participation in the screening programme. A letter from the local cervical screening programme commissioner resulted in a small, non-significant increase in uptake. The low cost and ease of implementation of th…	NHS perspective. Measures: Total cost per woman, average cost per woman, average cost per attender. Results in terms of ICER commissioner letter versus control group. Short period time for follow-up non-attenders.	YES	Cervical	yes
B	CEA	Stockdale	2000	Costs and cost-effectiveness of a church-based intervention to promote mammography screening.	USA	To evaluate the costs of implementing a church-based, telephone-counseling program for increasing mammography use, and to identify the components of costs and the likely cost-effectiveness in hypothetical communities with varying characteristics.	CEA	50-80	3 intervention arms: telephone counseling, mail counseling, and control. Standard model of costs and cost-effectiveness based on interventions data	Cost of intervention per participant, per additional screening	Not defined	N=1443	The cost in materials and overhead to the church site was $10.89 per participant and $188 per additional screening. However, when the estimated cost for church volunteers' time was included, the cost of the intervention increased substantially	A church-based program to promote the use of mammography would be feasible for many churches with the use of volunteer labor and resources.	Economic evaluation associated with a trial from which there is not baseline data, no participation flow (ITT analysis), no details about randomization and allocation, no size of groups, no results about atendance rate with interventions for calculate cost-effectiveness. Results based on cost models justified assumptions. Sensitivity analysis.	YES	Breast
B	QT	Stoddard	2002	Effectiveness of telephone counseling for mammography: results from five randomized trials.	USA	To compare the effectiveness of a barrier-specific telephone counseling intervention across the five study sites of the Breast Cancer Screening Consortium (BCSC).	RCT	Women from 5 BCSP sites between 50 and 80	Telephone counseling (TC) intervention vs no intervention. Site 1 FHCRC: Group 1 TC, Group 2 Community intervention, Group 3 both TC+community intervention and Group 4 usual care (reminders or facilities if they previously exist). Site 2 SUNYSB: Group 1 TC, Group 2 Physician intervention CME, Group 3 TC+CME Group 4 Usual care (reminders or facilities if they previously exist). Site 3 RAND-UCLA: G…	Mammography users rate restricted to responders randomized to TC or control arms	1748/3461 (606 FHCRC + 373 SUNYSB + RAND-UCLA 115 + 587 UMASS + 67 DCCC)	1713/3461 (616 FHCRC + 440 SUNYSB + 116 RAND-UCLA + 481 UMASS + 60 DCCC)	TC was not significantly more effective than control in encouraging regular mammography: Overall the % of underusers who became regular mammography users at follow-up was 19% in the TC group and 17% in the control group. The pooled consortium-wide odds ratio was 1.08 (95% confidence interval: 0.91 to 1.27).	TC has the potential to support maintenance of mammogram use. Modifications are needed to maximize this potential and additional methods should be used in conjunction with TC to reach women who are underusers of mammography. Importance of tested effective interventions cannot be overstated. Few interventions are effective with all the people. Additional methods must be used with TC to reach all t…	Self reported data, stratification by age on baseline (50-64, 65-80) but not on results, other additional outcome (attitudes toward mammography)	YES	Breast
B	QT	Stokamer	2005	RCT of the impact of intensive patient education on compliance with fecal occult blood testing.	USA	To determine whether intensive patient education increases FOBT card return rates	RCT	≥50	Intensive (one to one patient education session by primary care nurse) vs standard patient education (FOBT cards and written instructions)	% patients returning FOBT cards within 6 months.	396/788	392/788	Intervention group more likely to return the FOBT cards: 261/396 (65.9%) vs 201/392 (51.3%); P<.001 and called the clinic with additional questions less often (1.5% vs 5.9%; P=.001) than the standard education group. The median time to return the FOBT cards was significantly shorter in the intensive education group (36 vs 143 days; P<.001 by log-rank test). However, the proportion of patients who…	Intensive patient education significantly improved patient compliance with FOBT. Future studies to evaluate additional educational strategies to further improve patient compliance with CRC screening are warranted.	Secondary outcomes: Time nurses spent on FOBT teaching, number tel call/patient for follow-up, median time for returning FOBT cards, cost per FOBT card returned, and frequency +FOBT results. Mean age 67 (58-75) p.694 Stratified by groups of age on results	YES	Colorectal
P		Swaddiwudhipong	1999	A mobile unit: an effective service for cervical cancer screening among rural Thai women	Thailand	To describe the impact of the screeining program with mobile unit	three sequential surveys		We carried out a systematic screening programme using a mobile unit with the purpose of increasing use of Papanicolaou (Pap) smear screening among rural Thai women	coverage			The proportion of women who had ever had a Pap smear increased from 19.9% in 1991 to 58.1% in 1994 and to 70.1% by 1997. Screening by the mobile unit accounted for 85.2% of all cervical intraepithelial neoplasia (CIN) III and all invasive cancers identified among the Pap smears taken by screening services in the area between 1992 and 1996	The use of a mobile unit may be an effective screening programme in rural areas where existing screening activities cannot effectively reach the female population at risk	opportunistic	no	Cervical
B	QT	Taplin	2000	Testing reminder and motivational telephone calls to increase screening mammography: a randomized study.	USA	To better understand the effects of motivational calls and to maximize adherence	RCT	Women 50-79	1) Reminder postcard vs 2) Reminder telephone call vs 3) Motivational telephone call addressing	Screening mammography rate	1) 590/1765 2) 585/1765 3) 590/1765	Not defined	Group 2) reminder calls higher mammography rates (HR = 1.9; 95% CI = 1.6–2.4) than group 3) mailed postcards. In the groups 2) and 3) with average length, 8.5 and 3.1 minutes, respectively, there were found equivalent effects (HR = 0.97; 95% CI = 0.8–1.2). After controlling for the intervention effect, group with prior mammography (n = 1277) were much more likely to get a mammogram (HR = 3.4; 95%…	Reminding women to schedule an appointment was as efficacious as addressing barriers. Simple intervention groups should be included as comparison groups in randomized trials so that we better understand more complex intervention effects	Stratified by age at baseline 1305/1765 (73.9%) between 50-69. No stratified on results	NO	Breast
P		Taylor	1999	A clinic-based mammography intervention targeting inner-city women	USA	The objective was to evaluate the effect of a clinic-based intervention program on mammography use by inner-city women	RCT	women 50-74	The intervention program emphasized nursing involvement and included physician education, provider prompts, use of audiovisual and printed patient education materials, transportation assistance in the form of bus passes, preappointment telephone or postcard reminders, and rescheduling assistance. Control firm women received usual care	mammography completion			Mammography completion within 8 weeks of clinic visits was significantly higher among intervention (49%) than control (22%) firm women (p < .001).	A clinic-based program incorporating physician education, provider prompts, patient education materials, and appointment reminders and emphasizing nursing involvement can facilitate adherence to breast cancer screening guidelines among inner-city women	opportunistic. Pre-selected population.	no	breast
B	QT	Taylor	2002	A RCT of Interventions to Promote Cervical Cancer Screening Among Chinese Women in North America	Canada, USA	To evaluate the effectiveness of two alternative cervical cancer screening interventions for Chinese women living in North America	RCT	Women 20-69	Education–entertainment video, motivational pamphlet, an educational brochure and a fact sheet + Tailored counseling and logistic assistance, during home visits by trilingual, bicultural outreach workers vs Direct mail intervention and usual care	Pap test rate	129/482 Outreach worker intervention group 139/482 Direct mail intervention group	134/482	402 (83% response rate): 50/129 (39%) outreach group, 35/139 (25%) direct mail group, and 20/134 (15%) control group (P<.001 for outreach worker versus control, P = 0,03 for direct mail versus control, and P = 0,02 for outreach worker versus direct mail)	Both interventions to be effective in changing cervical cancer screening behavior	Self reported data. Stratification of authors was in 2 groups 20-44 and 45-69. Some people under 25 and over 64 are out of inclusion criteria. Trial targeted to Chinese American population.	NO	Cervical
B	QT	Thompson	2006	Celebremos la salud! a community randomized trial of cancer prevention (United States)	USA	To examined whether a comprehensive intervention influenced cancer screening behaviors and lifestyle practices in rural communities in Eastern Washington State	RCT (cluster)	≥18	Bicultural and bilingual interventionists who resided in the community to inform and educate people about cancer prevention lifestyle practices	Screening rates for pap test, mammography and FOBT	Not defined	Not defined	Few significant changes in use of screening services for cervical (Pap test), breast (mammogram) or colorectal cancer (fecal occult blood test (FOBT) or sigmoidoscopy/ colonoscopy) between intervention and control communities	Null findings might be attributable to the low dose of the intervention, a cohort effect, or contamination of the effect in non-intervention communities	Stratification by age: for demographic characteristics 18-39, 40-49, 50-64, 65 and older; for results Pap test not stratified, Mammography 40-49, 50 and older; FOBT ≥50; FS/Colonoscopy ≥50. Other outcomes: Fruit and vegetables intake, fat behavior, smoking rates, awareness, and participation in health programs activities. No participants flow (ITT) analysis. Arms not followed: data from cross sec…	NO	Breast, Cervical and Colorectal
B	Mix	Tifratene	2007	Colorectal cancer screening program: cost effectiveness of systematic recall letters	France	To ascertain the cost effectiveness of another recall method.	RCT + CEA	50-74	Mail FOBT kit systematically to all non-responders to the initial medical phase (conventional strategy) and mailing the FOBT kit to non-responders to the initial medical phase who requested a kit after receiving a recall letter (experimental strategy).	Number of test performed by group, ICER	3508/7016	3508/7016	Participation rate was significantly higher with conventional strategy 489/ 3450 (14,2%) than with experimental strategy 271/3457 (8.3%; P<10-5). The mean cost of the conventional strategy test was 33.59 euros vs 18.50 euros with the experimental strategy. Proportion % of tests actually performed / total number of test kits mailed: 13.9% conventional group vs 69.7% in the experimental group (P < …	Mailing a recall letter + test order coupon can lead to substantial economy with a lost of participation of 6.4% at the test mailing phase. Better allocation of the spared cost (communication, information) might lead to increased participation	Baseline data: mean age and sex. No details about sample size, neither randomization process, no participation flow (ITT analysis), no estimation of effect. Economic evaluation perspective of a screening campaign managed locally. Economic evaluation: Excluded estructural cost. Perspective "of a screening campaign managed locally". It would be useful to compare ICER with other studies	YES	Colorectal
P		Tilley	1999	The Next Step Trial: impact of a worksite colorectal cancer screening promotion program	USA	To evaluate the impact of a worksite intervention aimed at promoting colorectal cancer screening	RCT (cluster)		control : a standard program including rectal examination, fecal occult blood testing, and flexible sigmoidoscopy. Intervention worksites received an enhanced program (i.e., standard program plus an educational booklet/telephone call)	Compliance (i.e., completion of all recommended screening examinations) and coverage (i.e., completion of at least one screening examination)			modest, but higher, compliance and coverage in intervention compared with control worksites (odds ratio [95% confidence limits] = 1.46 [1.1-2.0] and 1.33 [1.1, 1.6], respectively).	Adding a personally tailored behavioral intervention to a standard colorectal cancer screening program can promote continued employee participation in screening as measured by compliance	opportunstic work site based. Cluser considered in the analysis	YES	Colorectal
B	QT	Tinkler	2001	Breast screening attendance: Making better use of an appointment system	UK	To improve the effective use of screening appointment time on mobile units and even out the daily workload	Quasiexperimental before and after non controlled trial	Women 50-64	Women non-attenders to the screening program were reallocated into a dedicated session (3.5 hours) at a rate of four women per five minute invitation slot to pilot a revised booking procedure	Attendance rates	N=2586	N/A	Noticeable difference in uptake rates depending on how many screening rounds non-attenders had mised. The uptake rate for women who had missed 1 round of screening was an average 20%. For those who had missed 2 previous rounds it averaged 9% and for those who had missed 3 it averaged 3%. Before the change in booking procedure, the average attending each day was 51 (median 51), but after the chang…	Booking dedicated sessions for previous non-attenders results is a more effective use of resources, reducing screening time in every site and levelling out attendance.	Purpose: to investigate the difference that taking out the cohort of nonattenders would make to the remaining screening attendance on a daily basis. This is a trial for improvement of a process. Cohort does not have a comparator. No baseline data, no participants flow (ITT analysis)	NO	Breast
B	QT	Torres-Mejía	2000	Call and recall for cervical cancer screening in a developing country: a randomised field trial	Mexico	To assess Mexican women's response to a mailed invitation for a Papanicolaou test.	RCT (cluster)	Women 20-64	Mailed letter of invitation vs reminder	Attendance pap test and speed of response rate	Not defined	N=4802	Response rate 33.5% (efficacy) intervention group, while 5.9% (p<0.001) control group. Total response rate 20.1% (effectiveness) and 3.3% (p<0.001), respectively. It was greater in rural areas (rural vs. urban/suburban; p = 0.002) and eldest women (50-64 vs. 20-49; p = 0. 02) and 7 times grater in the intervention than in the control group (RR = 7.1; 95% CI 5.4-9.4; p < 0.001)	A mailed invitation to have a Papanicolaou test substantially increases attendance by women who receive it. A mailed reminder improves results. This strategy could be implemented in addition to the ones already in use, mainly among rural and elderly women	Randomization of clinics. Not much details about randomization process. No participation flow (ITT) analysis. No baseline data. Stratification by age 20-34, 35-49, and 50-64. Inconcordance in numbers of groups between abstract and tables in article. Not clear total of participants.	NO	Cervical
B	QT	Trevena	2008	Randomized trial of a self-administered decision aid for colorectal cancer screening.	Australia	To assess if evidence-based information CRC screening increases informed choice among people from a range of socioeconomic backgrounds and to assess if this can be administered away from a health-care	RCT	50-74	Self-administered decision aid (DA) booklet about outcomes of biennial faecal occult blood testing (FOBT) screening versus government consumer guidelines (GL).	Secondary outcome: Self-reported FOBT uptake	157/314	157/314	Test uptake at one month was uniformly low (5.2% DA versus 6.6% GL, p 0.64); mostly due to being 'too busy'.	Detailed absolute risk and benefit information about FOBT screening can be effectively used at home by people to increase informed choice. The DA was effective in people with lower education levels	Primary outcomes: Informed choice and integrated decisions by three measures; 1) Adequate knowledge, 2) Clear values and 3) Screening intention (decision). Other secondary outcomes: DA acceptability and psychological outcomes. The outcome of our interest (Results about FOBT rates) is not analyzed All the discusion and conclusion is centered on informed decision	NO	Colorectal
B	QT	Tu	2006	Promoting culturally appropriate colorectal cancer screening through a health educator: a RCT	USA	To evaluate a clinic-based, culturally and linguistically appropriate intervention promoting fecal occult blood test (FOBT) screening	RCT	50-78	Multifaceted intervention included a trilingual and bicultural health educator, bilingual materials (a video, a motivational pamphlet, an informational pamphlet, and FOBT instructions), and three FOBT cards vs usual care	FOBT screening rates	105/210	105/210	FOBT response rate was 69.5% intervention group and 27.6% control group, OR 5.98 (95% CI = 3.29, 10.85) Logistic regression OR No effect modification by age (P=.59), gender (P = .29), language (P=.82), insurance (P=.50), or prior FOBT (P =.99) was found.	Notable effectiveness of a multicomponent, culturally appropriate health education program to promote FOBT screening within an ethnic minority group.	Data based in measure on chart audit	YES	Colorectal
B	QT	Valanis	2002	Screening HMO women overdue for both mammograms and pap tests.	USA	To compare with Usual Care the separate and combined effects of two tailored, motivational interventions to increase screening-a clinical office In-reach intervention and a sequential letter/telephone Outreach intervention	RCT factorial design	52-69	Group 1 Tailored clinical office In-reach intervention (face to face) Group 2 Tailored sequential mail letter-telephone Outreach intervention Group 3 Combined 1 and 2 Group 4 Usual care (non-tailored reminder letters from clinics, staff or providers)	Mammography, Pap smear, or both screening tests rates	In-reach 127/510 Outreach 127/510 Combined 127/510	Usual care 127/510	Received mammography only: Outreach group 5/129 (3.9%) (OR 2.94 p> .0005 CI 1.6-5.4) Combined group 9/127 (7.1%) (OR 2.19 p> .011 CI 1.2-4.0) and In-reach group 4/127 (3.1%) (OR 1.54 p> .16 CI 0.84-2.8) versus usual care 6/127 (4.7%). Received Pap test only Outreach group 3/129 (2.3%) (OR 2.92 p> .0002 CI 1.7-5.9) Combined group 4/127 (3.1%) (OR 2.06 p> .04 CI 1.1-4.1) and In-reach group 8/127 (6…	Tailored letter-telephone Outreach appears to be more effective than a tailored office-based intervention, in large part because most In-reach women did not have clinic visits at which to receive the intervention	Stratification by age mentioned on the text, not on the results for small number	YES	Breast, Cervical	yes
B	QT	Vernon	2008	Promoting regular mammography screening II. Results from a RCT in US women veterans.	USA	To evaluate two theory-based interventions to promote regular mammography screening	RCT	≥52	Targeted component: A folder with 1) 4 educational booklets 2) a letter inviting women to discuss mammography with her provider 3) a pamphlet about screening services. Tailored component: letter addressing responses to constructs measured on the surveys and up to 3 bookmarks suggesting solutions to mammography barriers identified by participants. 3 Groups: 1 (tailored and targeted) and 2 (targete…	Self reported mammography coverage (completion of one postintervention mammogram) and compliance (completion of two postintervention mammograms 6 – 15 months apart)	Not defined	VA users for ITT analysis=2336, for MITT=1392, and for Per protocol analysis=1211	No significant differences in crude estimates of one Self reported mammography. Absolute differences favoring the intervention over the control groups were 1%-3% for ITT analysis, 1%-5% for MITT analysis, and 2%-6% for the PP analysis statistically significant effect of the interventions on coverage or compliance in the ITT, MITT, or PP analyses, although hazard rate ratios (HRRs) for coverage we…	None of the primary analyses of intervention results in higher mammography rates than the targeted-only intervention. Limited support for either intervention being more effective than the baseline survey alone. Adjustment for variable follow-up time produced less favorable intervention effect estimates	Self reported results. Taken into account per protocol analysis of mammography rate adjusted by age, n=1211, there is not coincidence with numbers and % table 1. In this table results are not stratified by age.	NO	Breast
B	QT	Vinker	2002	The role of family physicians in increasing annual fecal occult blood test screening coverage: a prospective intervention study	Israel	To assess the effectiveness of interventions to increase FOBT screening in primary care clinics in Israel.	RCT	50-75	A physician reminder, a patient reminder (phone call or letter) vs regular (usual) care	FOBT screening rates	753/2315 physician reminders; 312/2315 phone patient reminder; 337/2315 letter	913/2315	Baseline adherence was 2.2%. FOBT screening rate in the intervention groups was significantly higher compared to control group. Overall rate interventions groups was 14.3% (201/1,402) than means 124/753 (16.5%) and 77/649 (11.9%) vs. 12/913 (1.2%) control group, P<0.0001. Patients intervention group was divided to receive phone call or letter reminders. Phone reminders were significantly more eff…	Various reminder systems for FOBT are beneficial, especially those centered around the family physician	No details about randomization process performed. No description of methods to determine sample size and allocation, adn methods to decrease bias. No dates. Baseline characteristics of participants mentiones are aged 61.3 + 7.4 years; 52.2% were wome.	NO	Colorectal
B	Mix	Vogt	2003	The safety net: a cost-effective approach to improving breast and cervical cancer screening	USA	To assess the cost-effectiveness of three interventions to deliver breast and cervical cancer screening to women unscreened for >or=3 years and to determine the relation of an invasive cervical cancer diagnosis to the interval since the last true screening test.	RCT + CEA	Women 40-70 for mammography and 18-70 for Pap test	(1) usual care (C) (2). letter plus follow-up letter (L+L) (3). letter plus follow-up phone call (L+P) (4). phone call plus follow-up phone call (P+P).	Screening rates, incremental cost over usual care for additional test	Mammography L+L 297/1200 L+P 287/1200 P+P 308/1200 Pap test L+L 288/1200 L+P 308/1200 P+P 303/1200	Mammogram 308/1200 Pap test 301/1200	Mammography outreach led to screening in 10%, 24%, 51%, and 50% of C, L+L, L+P, and P+P interventions groups, respectively. Cervical cancer screening outreach led to screening in 17%, 22%, 54%, and 50% of the respective groups. Letter reminders alone produced fewer tests at substantially higher costs than did personalized telephone notification.	For cervical cancer, only 1 person in 12 was not screened in the preceding 5 years, but these accounted for nearly two thirds of invasive cancers. Aggressive outreach to the rarely screened is an important part of screening programs. Letter reminder, followed by a telephone appointment call, was the most cost-effective approach to screening rarely screened women. Lack of accurate information on p…	Stratification by age at baseline but not at results.	YES	Breast, Cervical	yes
B	QT	Walsh	2005	Promoting Use of Colorectal Cancer Screening Tests: Can We Change Physician Behavior?	USA	To assess the effect of an intervention targeting physicians and their patients on rates of CRC screening.	RCT	50-79	Academic detailing and direct mailings to patients (letter from their physician, a brochure on CRC screening, and a packet of fecal occult blood test (FOBT) cards) vs usual care	Screening rates (1) FOBT (2) flexible sigmoidoscopy or colonoscopy, and (3) any CRC screening	50/94 physicians Not weel defined intervention patient group	44/94 physicians Not well defined control group N=7993 at 2 years and N=2665 at 5 years	No increase in any CRC screening in the intervention group for patients enrolled for 2 years (12.7 increase vs 12.5%, P=.51). Similar results were seen for any CRC screening among patients enrolled for 5 years (9.7% increase vs 8.6%, P=.45). The only outcome on which the intervention had an effect was on patient rates of screening SIG (7.4% increase vs 4.4%, Po.01)	With the exception of an increase in rates of SIG in the intervention group, the intervention had no effect on rates of CRC screening. Future interventions should assess innovative approaches to increase rates of CRC screening.	Samples size not clear, differences between number reported in abstract vs text. No participants flow (ITT analysis), no details about randomization process	NO	Colorectal
P		Ward	1999	Evaluation of doctors' reminders in emergency departments to encourage cervical screening	Australia	To evaluate opportunistic reminders in emergency departments (EDs) about cervical smears.	block-RCT		unscreened women at risk for cervical cancer who were seen as nonacute cases were allocated either to brief advice at the end of the ED consultation to return to their GP for a smear (intervention) or usual care (control)	pap test uptake among unscreened			217 women at risk for cervical cancer presented, of whom 53 (23%) were overdue for a Pap smear (22 intervention group; 31 control group). At follow-up, no women in the intervention group had had a smear, although 3 (10%) in the control group had (p = 0.25).	Opportunities in EDs in NSW for opportunistic reminders are infrequent and, even if taken, are unlikely to encourage screening over and above usual care	Opportunistic; selected population	no	Cervical
B	QT	Wardle	2003	Increasing attendance at colorectal cancer screening: testing the efficacy of a mailed, psychoeducational intervention in a community sample of older adults	USA	To modify negative attitudes toward flexible sigmoidoscopy screening and thereby increase screening attendance	RCT	55-64	Psychoeducational intervention brochure vs standard invitation	Attendance rate	1453/2966	1513/2966	Compared with controls, the intervention group had less negative attitudes, anticipated a more positive experience, and had a 3.6% higher level of attendance: 53.5% intervention group vs 49.9% control group, x² (1, N=2966)=3.4, p<.05	Psychoeducational interventions can provide an effective means of modifying attitudes and increasing rates of screening attendance	Other outcomes Attitudes, expectations, self-efficacy, anxiety, screening intention. No description of randomization process, no participation flow (ITT analysis), no numbers in results.	NO	Colorectal
B	QT	Wei	2005	Improving colorectal cancer screening by targeting office systems in primary care practices: disseminating research results into clinical practice	USA	To demonstrate the efficacy of an office systems approach in improving colorectal cancer (CRC) screening behaviors; its feasibility in real-world primary care practices	Quasiexperimental before and after non controlled trial	50-80	Providing clinicians from 35 providers with resources, tools, and support to facilitate positive change.	Patient compliance rates	N=551	N/A	Patients up-to-date with their screening recommendations increased from 38.7% at baseline to 56.1% at follow-up. Similarly, the percentage of patients up-todate with their screening tests increased from 34.4% at baseline to 43.2% at follow-up	Methods shown to improve CRC screening processes in protocol-driven randomized trials may be effective in community practice, and wider dissemination of these strategies shows promise to increase CRC screening.	Medical record data. Other outcomes: Physicians' behavior respect to educating patients, identifying patients due for screening, enabling patient compliance, and notifying patients of their test results. Results compliance rate could not be verified, only percentages, not numbers.	NO	Colorectal
B	QT	Wiesner-Ceballos	2008	Applying a cervical cancer control model in Soacha, Colombia	Colombia	To adopte a cancer control model designed by the National Cancer Institute	Quasiexperimental before and after non controlled trial	25-69	A participatory community-based intervention in three phases: diagnosis of the situation (2004-2005), intervention (2006) (workshop with political leaders-technical rules-processes-procedures-improving results' delivery-education to the community-use of tv, radio, direct message-theatre, updating and training of health workers's-) and evaluation (2007). One component of evaluation phase was the a…	Citology screening rates	N=4540	N/A	Baseline atendace rate 81%. Cytological coverage during the last year reached 75% in the most vulnerable females. The intervention contributed towards recovering credibility in public health services. It also enhanced the quality of the services being offered to women	The cancer control model promoted the development of effective action at multiple levels.	Colombian attendance rates 2005: 76.5% of target population. Citologies Baseline 2005=3068 Post intervention 2007=9331. No concordance with sample size defined on methods 4540. No participants flow (ITT analysis). No estimation of effect. Other outcome: knowledge, attitudes, barriers, recall of advertisements, health services organization, citology by month, access to definitive diagnosis and tre…	NO	Cervical
B	CEA	Wu	2004	Cost-effectiveness analysis of interventions to enhance mammography compliance using computer modeling	USA	To evaluate the costs and benefits of a broad implementation of these interventions from a health payer perspective	CEA	50-79	Tailored telephone counseling and physician-based and clinic-based interventions using CAN*TROL computer modeling	Cost per women per intervention . ICER	Not defined	Not defined	Cost per women U$ 43 TC, U$ 71 PB, U$ 151 CB. After 15 years TC, PB, and CB could reduce cancer mortality by 6.5, 2.2, and 10.7%, respectively. Cumulative net costs of interventions, mammography screening, and medical care costs were lower for TC (TC vs. PB vs. CB, 1.05 million vs. 1.06 million vs. 1.60 million). Nevertheless, CB resulted in more life-years saved (TC vs. PB vs. CB, 11,413 vs. 851…	Tailored telephone counseling interventions may be the preferred first-line intervention for getting nonadherent women aged 50 to 79 years on schedule for mammography screening.		YES	Breast
B	QT	Yoon	2009	Comparison of satisfaction with cancer screening at mobile van and static sites: National Cancer Screening Program in Korea	Korea	To evaluate participant satisfaction in the National Cancer Screening Program (NCSP) and to examine differences in satisfaction between mobile vans and static sites	Cross sectional	40-69	A population-based, nationwide telephone survey of participants who were screened by the National Cancer Screening Program between January and May 2007	Satisfaction in terms of information transfer between staff and client, staff interpersonal skills, privacy protection and physical surroundings	Mobile van 764/1672	Static site 908/1672	Mean scores satisfaction measures 2,8/4, relatively high levels of satisfaction. Information transfer satisfaction score was the lowest among the five measures. Screening at a mobile van satisfaction scores were lower than those at a static site for all measures, but the difference for staff interpersonal skills was not statistically significant. Cronbach’s coefficient α >0.60.	Improving the satisfaction with and quality of mobile screening services is important to increase compliance and achieve the aims of the NCSP. Therefore, further efforts such as quality assurance or continuous monitoring are required	Other outcome: screening services use and demographic data. Program covers colorectal (FOBT and if +: barium enema and colonoscopy), gastric, liver, breast (mammography and clinical breast examination) and cervical (Pap test)	YES	Breast, Cervical and Colorectal
B	QT	Young	2003	Randomised trial of intensive academic detailing to promote opportunistic recruitment of women to cervical screening by general practitioners	Australia	To evaluate a multifaceted intervention involving intensive academic detailing for general practitioners (GPs) to improve recruitment of women for cervical screening.	RCT (cluster)	18-70	Academic detail visit. 1st video+ A ‘common excuses’ sheet + pamphlets + waiting room posters + 2nd visit of reinforcement + guideline for GP + Report, ‘Cervical screening in NSW: legal issues’ + 50 Women’s Health checklists + 3rd visit whose main purpose was to distribute and reinforce messages about cervical screening	GP Knowledge, women's recall of GP behavior, self-reported GP measures (women asked about cervical status, women advised to have a Pap test, women given written materials about Pap test): knowledge, propensity to an opportunistic approach, self-rated competence, confidence; GP's views of the usefulness of specific components of intervention.	Baseline 584/1090 Post test 608/1062	Baseline 506/1090 Post test 454/1090	Knowledge improved marginally in both groups, no changes in other GP self-reported measures. Post-test attendance rate to GPs in intervention group no more likely than those in the control group (OR 0.65, 95% CI 0.40-1.08). Intervention group overdue for cervical screening no more likely than control group (OR 2.16, 95% CI 0.75-6.14) or written information (OR 0.34, 95% CI 0.04-26.5).	Intensive academic detailing does not improve an opportunistic approach to cervical screening in general practice. In an evidence-based climate, implementation of academic detailing as a strategy to improve cervical screening rates in general practice would be premature.	Opportunistic intervention in an organized setting. Stratification by age at baseline, outcomes not related to this review	NO	Cervical
B	QT	Zapka	2004	Patient education for colon cancer screening: a randomized trial of a video mailed before a physical examination.	USA	To test the effect of an educational video, mailed to patients' homes before a physical examination, on performance of colorectal cancer screening, particularly sigmoidoscopy.	RCT	50-74	Educational Video (CRC, importance of early detection, and screening options) mailed to patients' homes before a physical examination, on performance of colorectal cancer screening, particularly sigmoidoscopy	Screening rates 1) sigmoidoscopy with or without other tests, 2) another test or test combination, or 3) no tests.	450/938	488/938	Similar overall screening rates in intervention and control group 55%. Sigmoidoscopy (alone or with other test- fecal occult blood testing, colonoscopy, or barium enema) rates were 118/450 (26.2%) for intervention vs 104/488 (21.3%) control group, statistically nonsignificantly (OR 1.22 [95% CI, 0.88 to 1.70]). Intervention dose was significantly related to receiving sigmoidoscopy with or without…	A mailed video had no effect on the overall rate of colorectal cancer screening and only modestly improved sigmoidoscopy screening rates among patients in primary care practices.	Other outcomes: video dose (viewing <50% of video or viewing 50-100% of video), proportion of patients who discuss the test whit their provider. Limitation: No discrimination for each kind of CRC screening tests. Useful data about sigmoidoscopy.	YES	Colorectal
		Segnan	2005	Randomized Trial of Different Screening Strategies for Colorectal Cancer: Patient Response and Detection Rates	Italy	To assess the participation rate achievable through different strategies, and to estimate their costs.	RCT	55-64	All eligible patients were randomly assigned to one of five screening arms: 1) biennial FOBT sent by mail; 2) biennial FOBT delivered by general practitioner or screening facility (primary care or outpatient clinics); 3) patient’s choice of FOBT or “ once-only ” sigmoidoscopy; 4) “ once-only ” sigmoidoscopy; or 5) sigmoidoscopy followed by biennial FOBT beginning 2 years after a sigmoidoscopy wit…	The participation and detection rates achievable through different strategies of colorectal cancer screening.			Of 28 319 people sampled, 1637 were excluded and 26 682 were randomly assigned to a screening arm. After excluding undelivered letters ( n = 427), the participation rates for groups 1, 2, 3, 4, and 5 were 30.1% (682/2266), 28.1% (1654/5893), 27.1% (970/3579), 28.1% (1026/3650), and 28.1% (3049/10 867), respectively. Of the 2858 subjects screened by FOBT, 122 (4.3%) had a positive test result, 10 …	The participation rates were similar for sigmoidoscopy and FOBT. The detection rate for advanced neoplasia was three times higher following screening by sigmoidoscopy than by FOBT.		YES	Colorectal	yes
		Giorgi Rossi	2011	The effect of self-sampled HPV testing on participation to cervical cancer screening in Italy: a randomised controlled trial	Italy	To measure the effect on test compliance of introducing a self sampler device using different strategies.	RCT	35-65	two control arms with a standard invitation letter to perform either a Pap-test (a) or an HPV test (b) at the clinic on a pre-fixed date; two intervention arms: a group was offered the opportunity to receive the self-sampler device (by mail or picking it up at the clinic). If interested, women had to call a free toll number; another group was directly sent the self-sampler, announced by a letter …	Main outcome: women’s participation in screening. Secondary outcome: the impact on cervical cancer screening coverage			Compliance with standard recall was 13.9% (N619). Offering HPV test at the clinic had a nonsignificant effect on compliance (N616, relative risk (RR)=1.08; 95% CI=0.82–1.41). Self-sampler at request had the poorest performance, 8.7% (N622, RR=0.62; 95% CI=0.45–0.86), whereas direct mailing of the self-sampler registered the highest compliance: 19.6% (N616, RR=1.41; 95% CI=1.10–1.82). This effect …	Mailing self-samplers to non-responders may increase compliance as compared with delivering standard recall letters		YES	Cervical	yes
		Gok	2010	HPV testing on self collected cervicovaginal lavage specimens as screening method for women who do not attend cervical screening: cohort study	Netherlands	To determine whether offering self sampling of cervicovaginal material for high risk human papillomavirus (HPV) testing is an effective screening method for women who do not attend regular cervical screening programmes.	Cohort study (the PROHTECT trial).	>33	Women with a positive result on the high risk HPV test on their self sample material were referred to their general practitioner. Women with abnormal results on cytology were referred for colposcopy. Women with normal results on cytology were re-evaluated after one year by cytology and high risk HPV testing and referred for colposcopy if either result was positive.	Attendance rate in both groups and yield of cervical intraepithelial neoplasia grade II/III or worse (≥CIN II/≥CIN III) in self sampling responders.			The compliance rate in the self sampling group was significantly higher than in the control group (crude 26.6% v 16.4%, P<0.001; adjusted 27.5% v 16.6%, P<0.001). The number of detected ≥CIN II and ≥CIN III lesions in self sampling responders was 99 (1.3%) and 76 (1.0%), respectively. Self sampling responders who had not participated in the previous round of screening (43%) had increased relative…	Offering self sampling by sending a device for collecting cervicovaginal specimens for high risk HPV testing to women who did not attend regular screening is a feasible and effective method of increasing coverage in a screening programme. The response rate and the yield of high grade lesions support implementation of this method for such women.		YES	Cervical	yes
		Segnan	2007	Comparing attendance and detection rate of colonoscopy with sigmoidoscopy and FIT for colorectal cancer screening.	Italy	To estimate population coverage and detection rate (DR) achievable through different strategies of colorectal cancer (CRC) screening.	RCT	55-64	A population-based multicenter randomized trial comparing 3 strategies was used: (1) biennial immunologic fecal occult blood test (FIT), (2) "once only" sigmoidoscopy (FS), and (3) "once only" colonoscopy (TC).	Attendance rate			The attendance rate was 32.3% (1965/6075) for FIT, 32.3% (1944/6018) for FS, 26.5% (1597/6021) for TC. FIT detected 2 patients with CRC (0.1%) and 21 with an advanced adenoma (1.1%). The corresponding figures were as follows: 12 (0.6%) and 86 (4.5%) patients, respectively, for FS; 13 (0.8%) and 100 (6.3%) patients, respectively, for TC. To detect 1 advanced neoplasm, it would be necessary to invi…	When participants are offered 1 screening test, participation is lower in a TC than in an FS program. However, DR of advanced neoplasia is higher with TC.		YES	Colorectal
		Giorgi	2000	General practitioners and mammographic screening uptake: influence of different modalities of general practitioner participation. Working Group.	Italy	To compare the impact of different modalities of general practitioner (GP) involvement on the attendance rate of organized population-based screening programs for breast cancer in Italy.	RCT	50-69	The study was conducted in four Italian cities where mammographic screening programs are active: Caltanissetta (CL), Firenze (FI), Modena (MO) and Torino (TO). Letter or reminder letter signed by GP	The impact on attendance rate of different invitation strategies based on active GP involvement			In the Firenze project, an invitation signed by the GP and the project co-ordinator attained a statistically significant higher participation (difference: 4.2%, chi2 = 7.42, P = 0.006). In Caltanissetta and Torino there was a significant increase of about 7% in the response rate to the postal reminder in the groups contacted by the GPs. No difference was observed in the Modena project between the…	The main contributions of GP involvement can be: "cleaning up" the invitation lists, especially when computerized archives with the mammographic history of the target population are not available; increasing the women's participation by signing the invitation letter, by counseling and active participation in the invitation phase; co-operating in the reminder phase by recalling women non responder…		YES	Breast	yes
	QT	allen	2001	Promoting Breast and Cervical Cancer Screening at the Workplace: Results From the Woman to Woman Study	USA	To evaluate a peer-delivered intervention designed to increase use of breast and cervical cancer screening	RCT (cluster)	>40	work place intervention. Control no letter	self-reported of recent mammogram, CBE and Pap test use	baseline=837 +675 follow up=830+590	baseline =789 + 642 follow up=757+570	percentage of women who reported a recent mammogram (7.2% vs 5.6%), clinical breast examination (5.8% vs 2.1%), and Papanicolaou (Pap) test (4.7% vs 1.9%).	Intervention activities produced a modest increase in cervical cancer screening, but they did not accelerate breast cancer screening rates above the observed secular trend.		NO	Breast, Cervical
		burack	2003	The effect of adding Pap smear information to a mammography reminder system in an HMO: results of RCT.	USA	To compare the effect of combined Pap smear plus mammogram reminders and mammogram-only reminders	RCT	≥ 40	Pap+mammo reminder vs mammo reminder	differences in rates of visitation to family medicine or internal medicine or completion of mammography	1243/2471 Pap+mx	1228/2471 mx only	Intervention assignment was unassociated with differences in rates of visitation to family medicine or internal medicine or completion of mammography during the study year. Compared to women assigned to mammogram-only reminder treatment, those assigned to the combined Pap smear plus mammogram reminder intervention were more likely to visit a gynecologist (34% compared to 29%, adjusted odds ratio …	the addition of Pap smear to mammography reminders has a procedure-specific effect, increasing gynecology visits and Pap smear use while neither increasing nor decreasing other primary care visits or mammography. We find no evidence of reinforcement or competition between these reminders.		no	Breast, Cervical
		Morrell	2005	How much does a reminder letter increase cervical screening among under-screened women in NSW?	Australia	To evaluate a direct mail-out campaign to increase Pap screening rates in women who have not had a test in 48 months.	RCT	20-69	letter 27m + two kind of reminders at 48m vs only letter 27m	The main outcome measure was the proportion of women in the study who had a Pap test within 90 days of each mail-out occasion.	60189/90247	30058/90247	After 90 days following each mailout, Pap test rates in the letter group were significantly higher than in the non-letter group, by ≈two percentage points.	Being sent a reminder letter is associated with higher Pap testing rates in under-screened women.		yes	Cervical	yes
		Rivers	2005	Message framing and pap test utilization among women attending a community health clinic.	USA	To test the hypothesis that loss- and gain-framed messages differentially influence health behaviors depending on the risk involved in performing the behavior	RCT	18-64	2X2 factorial gain and loss frame by function	post-video questionnaire assessed whether participants attended to and understood the message presented	no information about n. N=441	no information about n. N=441	The final model revealed a borderline significant framing behavior function interaction in accounting for Pap test utilization after 6 months and a borderline significant improvement in model fit. As predicted, 6 months after viewing the video, participants in the gain-frame/prevention and the loss-frame/detection condition were generally more likely to obtain a Pap than participants in the other…	loss-framed messages emphasizing the costs of not detecting cervical cancer early (a risky behavior) and gain-framed messages emphasizing the benefits of preventing cervical cancer (a less risky behavior) were most persuasive in motivating women to obtain a Pap test.	da escludere popolazione selezionata	no	Cervical
		Rimer	1999	The impact of tailored interventions on a community health center population	USA	To determine whether increasingly intensive, tailored print and telephone interventions also were increasingly effective in promoting adherence to mammograms, Pap tests and overall cancer screening compliance.	RCT	(1) men between the ages of 18 and 80; (2) women between the ages of 18 and 49; and (3) women aged 50 years and older.	provider prompt vs provider prompt + mailed educ material vs provider prompt + mailed educ material + phone counseling	Participation rate	206/626 I2; 214/626 I3	206/626;	At the bivariate level, was found a significant effect of the most intensive group (provider prompting intervention, tailored print communications and tailored telephone counseling) on Pap test compliance (P=0.05) and borderline significance at the multivariate level (P=0.06) as well on overall screening compliance (P=0.06). There was not a significant effect on mammography, probably because a ma…	These results show that a combination of tailored interventions may have potential for reaching the women who have too often been labeled the ‘hard to reach.		yes	Breast, Cervical
		Giorgi Rossi	2011	Direct mailing of faecal occult blood tests for colorectal cancer screening: a randomized population study from Central Italy	Italy	To increase participation and to reduce staff costs in colorectal cancer screening	RCT	50-69	mailing fobt	Participation rate;reduction of costs	I1 1596/3196; I2 2107/4219	C1 1600/3196; C2 2112/4219	Participation was higher with direct FOBT mailing.	The FOBT mailing strategy modestly increased participation		yes	Colorectal	yes
		Lazcano-ponce	2011	Self-collection of vaginal specimens for human papillomavirus testing in cervical cancer prevention (MARCH): a community-based randomised controlled trial	Morelos, Guerrero and the state of Mexico	to establish the relative sensitivity and positive predictive value for HPV screening of vaginal samples self-collected at home as compared with clinic-based cervical cytology.	RCT	25–65	self sampling vs cyto as first invitation	primary endpoint was CIN 2 or worse, detected by colposcopy.	12330/25061	12731/25061	HPV testing identified 117.4 women with CIN 2 or worse per 10 000 (95.2–139.5) compared with 34.4 women with CIN 2 or worse per 10 000 (23.4–45.3) identified by cytology; the relative sensitivity of HPV testing was 3-4 times greater. Similarly, HPV testing detected 4-2 times more invasive cancers than did cytology (30.4 per 10 000 [19.1–41.7] vs 7.2 per 10 000 [2.2–12.3]). The positive predictive…	Despite the much lower positive predictive value for HPV testing of self-collected vaginal specimens compared with cytology, such testing might be preferred for detecting CIN 2 or worse in low-resource settings where restricted infrastructure reduces the effectiveness of cytology screening programmes. Because women at these sites will be screened only a few times in their lives, the high sensitiv…		yes	Cervical	yes
		Inadomi	2012	Adherence to colorectal cancer screening: a randomized clinical trial of competing strategies.	USA	To determine whether the approach by which screening is recommended influences adherence.	RCT		FOBT vs Endoscopy	completion of CRC screening within 12 months after enrollment: colonoscopy, or 3 FOBT cards plus colonoscopy for any positive FOBT result			participants who were recommended colonoscopy completed screening at a significantly lower rate (38%) than participants who were recommended FOBT (67%) (P < .001) or given a choice between FOBT or colonoscopy (69%) (P < .001)	The common practice of niversally recommending colonoscopy may reduce adherence to CRC screening, especially among racial/ethnic minorities		no	Colorectal
		Quintero	2012	Colonoscopy versus fecal immunochemical testing in colorectal-cancer screening.	Spain	To compare one-time colonoscopy with FIT	RCT	50-69	FOBT vs Endoscopy	The primary outcome was the rate of death from colorectal cancer at 10 years.	26703	26599	The rate of participation was higher in the FIT group than in the colonoscopy group (34.2% vs. 24.6%, P<0.001). Colorectal cancer was found in 30 subjects (0.1%) in the colonoscopy group and 33 subjects (0.1%) in the FIT group (odds ratio, 0.99; 95% confidence interval [CI], 0.61 to 1.64; P=0.99). Advanced adenomas were detected in 514 subjects (1.9%) in the colonoscopy group and 231 subjects (0.…	Subjects in the FIT group were more likely to participate in screening than were those in the colonoscopy group. On the baseline screening examination, the numbers of subjects in whom colorectal cancer was detected were similar in the two study groups, but more adenomas were identified in the colonoscopy group.		yes	Colorectal
		Stoop	2012	Participation and yield of colonoscopy versus non-cathartic CT colonography in population-based screening for colorectal cancer: a randomised controlled trial.	Netherlands	To compare participation and diagnostic yield between screening with colonoscopy and with non-cathartic CTcolonography.	RCT	50-75	endoscopy (CS) vs CT	primary outcome was the participation rate	2920/8844 CT	5924/8844 CS	1276 (22%) of 5924 colonoscopy invitees participated, compared with 982 (34%) of 2920 CT colonography invitees (relative risk [RR] 1.56, 95% CI 1.46-1.68; p<0.0001)	Participation in colorectal cancer screening with CT colonography was significantly better than with colonoscopy.		yes	Colorectal
		Birkenfeld	2011	Factors affecting compliance in faecal occult blood testing: a cluster randomized study of the faecal immunochemical test versus the guaiac faecal occult test.	Israel	To compare the uptake of faecal immunochemical occult blood test (FIT) with guaiac faecal occult blood test (gFOBT) in a screening programme, with specific attention to the demographic and socioeconomic factors that might affect test uptake.	RCT	50-75	FIT vs FOBT	compliance for the two tests uptake	5464/16132 I1; 10668/16132 I2		Compliance in taking the kits was better (but not statistically significantly better) with gFOBT (37.8% vs. 29.3%; odds ratio [OR] 1.43 [95% CI 0.73-2.80]; P = 0.227). Kit return was higher in the FIT arm (65.0% vs. 78.9%; OR 0.45 [95% CI 0.24-0.83], P = 0.021). The overall uptake of gFOBT and FIT was comparable (OR 0.996 [95% CI 0.46-2.17], P = 0.99).	Overall compliance for test uptake was comparable between the two methods.		YES	Colorectal
		Hegenscheid	2011	Telephone Counseling and Attendance in a National Mammography-Screening Program. A RCT	Germany	To investigate whether additional telephone counseling improves attendance among nonresponders and the level of satisfaction with telephone counseling.	RCT	50-69	reminder phone counsuelling vs reminder letter	attendance rate	2472/5477	3005/5477	Comparison of screening attendance revealed a signifıcantly higher attendance rate in the intervention group compared with controls (29.7% vs 26.1%, p 0.0035). When only women for whom telephone numbers were available were analyzed, attendance was even better (35.5% vs 29.7%, p 0.0004). In the follow-up, 278 of 404 women were actually surveyed. Of those, 33% stated that telephone counseling had i…	Individual telephone counseling for nonresponders to a national program for breast cancer screening was well accepted by participants and effective.		YES	breast	yes
		Lee	2011	Cost-effectiveness of a mailed educational reminder to increase colorectal cancer screening	USA	To assess the costs and cost-effectiveness of a mailed educational reminder on FOBT adherence	RCT	≥ 50	reminder for FOBT takers	number of returned FOBT cards after 6 months	387/769	382/769	At 6 months after card distribution, 64.6% patients in the intervention group returned FOBT cards compared with 48.4% in the control group (P < 0.001).	A simple mailed educational reminder increases FOBT card return rate at a cost many health care systems can afford.		yes	Colorectal	yes
		Hewitson	2011	Primary care endorsement letter and a patient leaflet to improve participation in colorectal cancer screening: results of a factorial randomised trial	UK	To investigate whether a general practitioner’s letter encouraging participation and a leaflet explaining how to complete FOBT included with the England Bowel Cancer Screening Programme invitation materials would improve uptake.	randomised controlled 2x2 factorial trial	60-75	2X2 factorial GP endorsement + patient leaflet	The primary outcome was verified with return of the test kit within 20 weeks of being invited to screening.	I1 316/1216; I2 304/1216; I3 299/1216	297/1216	Both the GP’s endorsement letter and the enhanced procedural leaflet, each increased participation by about 6% – the GP’s letter by 5.8% (95% CI: 4.1–7.8%) and the leaflet by 6.0% (95% CI: 4.3–8.1%). An additive effect for receiving both the GP’s letter and leaflet (11.8%, 95% CI: 8.5–16%) was confirmed.	Including both an endorsement letter from each patient’s GP and a more explicit procedural leaflet could increase participation in the English Bowel Cancer Screening Programme by about 10%, a relative improvement of 20% on current performance.		yes	Colorectal	yes
		Menon	2011	A Randomized Trial Comparing the Effect of Two Phone-Based Interventions on Colorectal Cancer Screening Adherence	USA	To test the hypothesis that participants receiving telephone-based tailored education or motivational interviewing had higher colorectal cancer screening completion rates compared to usual care.	RCT	≥ 50	two phone interventions: tailored based education and motivational interview. Control usual care	The outcome of interest was the completion of any screening test—stool blood test, sigmoidoscopy, or colonoscopy—within 12 months of the intervention.	I1 168/515; I2 178/515	169/515	Highest screening occurred in the tailored education group (23.8%, p<.02); participants had 2.2 times the odds of completing a post-intervention colorectal cancer screening than did the control group (AOR=2.2, CI=1.2−4.0). Motivational interviewing was not associated with significant increase in post-intervention screening.	Tailored education showed promise as a feasible strategy to increase colorectal cancer screening.		YES	Colorectal
		Heranney	2011	A prospective randomized study of two reminding strategies: telephone versus mail in the screening of cervical cancer in women who did not initially respond.	France	To compare the efficacy and cost-effectiveness of two reminding strategies addressed to women who did not respond to a first invitation to undergo cervical cancer screening.	RCT	25-65	mail reminder vs phone reminder	To compare efficacy and direct costs of the two methods in study.	5310/10662 I1; 5352/10662 I2		Uptake at 8 months was 6.3% [95% confidence interval (CI) 5.6-7.0%] for telephone calls and 5.8% (95% CI 5.2-6.4%) for letters. The difference was not significant. More information was collected through telephone calls than by letters, but with less reliability. Furthermore, telephone calls were more costly.	a mail reminder was as effective as, and less expensive than, a telephone call; moreover, it was applicable to the whole population, including patients without a telephone.		yes	Cervical	yes
		Virtanen	2011	Self-sample HPV Tests As an Intervention for Nonattendees of Cervical Cancer Screening in Finland: a Randomized Trial	Finland	To assess the effects of self-sampling on attendance in the Finnish screening program.	RCT	30-60	Self sampler vs pap for non compliant	Participation rate	7027/25404	18377/25404	The adjusted relative risk for participation by self-sampling as a second intervention in comparison to a reminder letter arm was 1.21 (95% CI: 1.13–1.30). Total attendance increased from 65% to 76% by selfsampling and from 65% to 74% with a reminder letter. Combining the interventions (reminder letter and then self-sampling) increased total attendance from 63% to 78%.	Self-sampling is a feasible option in enhancing the attendance at organized screening, particularly as an addition to a reminder letter.		yes	Cervical	yes
		Wikström	2011	Self-sampling and HPV testing or ordinary Pap-smear in women not regularly attending screening: a randomised study	Sweden	To increase the attendance rate in Pap-smear screening by self- sampling	RCT	39-60	Self sampler vs pap for non compliant	Participation rate	2000/4060	2060/4060	The participation rate was 39% in the self-sampling group and 9% in the conventional cytology.	self-sampling seems to be a reliable method to increase the attendance rate of the screening		yes	Cervical	yes
		Piana	2011	HPV-Hr detection by home self sampling in women not compliant with pap test for cervical cancer screening. Results of a pilot programme in Bouches-du-Rhône.	France	to compare the participation rates in women 35-69 years old who did not perform a Pap test after a first individual invitation, either when an HPVHR auto-test was offered to be performed at home or a second invitation to Pap test was sent.	RCT	35-69	Self sampler vs pap for non compliant	Participation rate	4400/9334	4934/9334	the participation to the second invitation to Pap test was significantly lower (7.2%) than the participation to auto-test (26.4%) with P<0.001	The HPVHR auto-test seems to be better accepted than the Pap test in the 35-69 years oldwomen previously non-responders to individual invitation		yes	Cervical	yes
		Curry	2011	Academic detailing to increase colorectal cancer screening by primary care practices in Appalachian Pennsylvania	USA	The objective of this study was to determine acceptability and feasibility of AD among primary care practices in rural Appalachian Pennsylvania to increase CRC screening.	Multi-site, practice-based, intervention study	≥ 50	Accademic detailing	The primary outcome was the proportion of patients current with CRC screening recommendations and having received a CRC screening within the past year.	not RCT	not RCT	The prevalence of being current with screening recommendation was 56% in the pre-intervention, and 60% in the post-intervention (p = 0. 29), while the prevalence of having been screened in the past year increased from 17% to 35% (p < 0.001). Colonoscopies were the most frequently performed screening test. Provider knowledge was improved and AD was reported to be an acceptable intervention for CRC…	AD appears to be acceptable and feasible for primary care providers in rural Appalachia. A ceiling effect for CRC screening may have been a factor in no change in overall screening rates. While the study was not designed to test the efficacy of AD on CRC screening rates, our evidence suggests that AD is acceptable and may be efficacious in increasing recent CRC screening rates in Appalachian prac…		no	Colorectal
		Gok	2012	Experience with high-risk human papillomavirus testing on vaginal brush-based self-samples of non-attendees of the cervical screening program	Netherlands	To evaluate the effect of offering brush-based vaginal self-sampling for high-risk human papillomavirus (hrHPV) testing to non-attendees of the cervical screening program on response rate, compliance to follow-up and cervical intraepithelial neoplasia grade 2 or 3 (CIN21/CIN31) yield.	RCT	women who turned in their 30th, 35th, 40th, 45th, 50th, 55th or 60th birth year	Self sampler vs pap for non compliant	attendance rate	26145/26409	264/26409	Response rate in the self-sampling group was significantly increased compared to the recall control group (30.8% versus 6.5%; p < 0.001). The concordance rate between hrHPV detection in self-samples and corresponding physiciantaken cervical scrape samples was 68.8%. Amongst women with CIN31 and CIN21, the concordance rates in hrHPV positivity between both samples were 95.5% and 93.8%, respectivel…	offering hrHPV testing on self-sampled vaginal material with a brush device to non-attendees significantly increases the attendance to the regular screening program, yields hrHPV test results that are in very good concordance with those of physician-taken scrapes in women with CIN21/CIN31, and is effective in detecting CIN21/CIN31.		yes	Cervical	yes
		Van Roon	2011	Advance notification letters increase adherence in colorectal cancer screening: A population-based randomized trial	Netherlands	To evaluate if an advance notification letter may increase adherence to colorectal cancer screening	RCT	50–74	advance notification	The primary outcome measurement was adherence	2493/5000	2507/5000	The advance notification letters resulted in a significantly higher adherence (64.4% versus 61.1%, p-value 0.019).	sending an advance notification letter significantly increases adherence by 3.3%.		yes	Colorectal	yes
		Hoffman	2011	A system-based intervention to improve colorectal cancer screening uptake.	New Mexico	To determine whether mailing guaiac-based fecal occult blood tests (gFOBTs) directly to patients who are due for colorectal cancer screening would achieve higher screening uptake than using visit-based screening.	RCT	50-80	Mailing Fobt	screening adherence	202	3184 C1; 2525 C2; 255 C3	Colorectal screening occurred less often in each of the control groups (in 18.6% of control group 1, in 14.3% of control group 2, and in 18.8% of control group 3) than among patients mailed a gFOBT (48.5%).	Using an electronic medical record to identify screening-eligible patients and mailing them gFOBT cards achieved higher colorectal screening uptake than performing visit-based screening.		no	Colorectal
		Szarewski	2011	HPV self-sampling as an alternative strategy in non-attenders for cervical screening – a randomised controlled trial	UK	To ascertain whether women who do not attend for cervical screening are more likely to respond to the opportunity to collect a self-sample for human papillomavirus (HPV) testing, or to a further invitation to attend for cervical screening.	RCT	no specification (screening age)	Self sampler vs pap for non compliant	percentage of women attending for cervical cytology compared with those returning a self-sample HPV test or attending for cytology subsequent to receiving the kit	1500/3000	1500/3000	The total response in the self-sampling group for screening was 10.2%. Of the 1500 women in the control group sent a further invitation for cervical screening, 4.5% attended for cytology screening. This difference is highly statistically significant (P<0.0001).	self-sampling could increase participation among non-responders in England		yes	Cervical	yes
		phillips	2010	Patient Navigation to Increase Mammography Screening Among Inner City Women	USA	To evaluate the effect of a patient navigation intervention on adherence rates to biennial screening mammography among women engaged in primary care at an inner-city academic medical center.	RCT	51-70	patient navigation vs no intervention	mammogram adherence	1817/3895	2078/3895	After the intervention, mammogram adherence was higher in the intervention group compared with the control group (87% vs. 76%, respectively, p<0.001).	Patient navigation improves biennial mammography rates for inner city, low income, minority populations.		no	breast
		gierisch	2010	Finding the Minimal Intervention Needed for Sustained Mammography Adherence	USA	To increase mammography adherence	RCT	40-75	First step: three reminders: enhanced usual care reminders (EUCR); enhanced letter reminders (ELR); both delivered by mail, and automated telephone reminders (ATR). Second step: Three supplemental intervention arms contained priming letters and telephone counseling: barriers only (BarriCall); barriers plus positive consequences of getting mammograms (BarriConCall ); and barriers plus negative con…	Average cumulative number of days non-adherent to mammography over 4 years based on annual screening guidelines (analyses conducted in 2009).	I1 1345/3547; I2 1355/3547	847/3547	All reminders performed equally well in reducing number of days of non-adherence.	The minimal intervention needed for sustained mammography use is a combination of a reminder followed by a priming letter and barrier-specifýc telephone counseling for women who become off-schedule.		yes	breast	yes
		Püschel	2010	Strategies for Increasing Mammography Screening in Primary Care in Chile: Results of a Randomized Clinical Trial	Chile	To compare the effects on mammography screening rates of standard care, of a low-intensity intervention based on mail contact, and of a high-intensity intervention based on mail plus telephone or personal contact.	RCT	50-70	letter vs letter + phone	compliance with mammography screening	I1 166/500;I2 167/500	167/500	mammography screening rates increased significantly from 6% in the control group to 51.8% in the low-intensity group and 70.1% in the high-intensity group.	A primary care intervention based on mail or brief personal contact could significantly improve mammogram screening rates.		yes	breast	yes
		Ornstein	2010	Colorectal Cancer Screening in Primary Care. Translating Research Into Practice	USA	To assess the impact of a quality improvement intervention combining electronic medical record based audit and feedback, practice site visits for academic detailing and participatory planning, and “best-practice” dissemination on CRC screening in primary care practice.	RCT (cluster)	≥ 50	quality improvement intervention combining electronic medical record based audit and feedback, practice site visits for academic detailing and participatory planning, and “best-practice” dissemination on CRC screening in primary care practice. Control: usual care	improvement of CRC screening	30892/68150	37258/68150	Patients 50 to 75 years in intervention practices exhibited significantly greater improvement (from 60.7% to 71.2%) in being UTD with CRC screening than patients in control practices (from 57.7% to 62.8%), the adjusted difference being 4.9% (95% confidence interval, 3.8%– 6.1%). Recommendations for screening also increased more in intervention practices with the adjusted difference being 7.9% (95…	A multicomponent quality improvement intervention in practices that use electronic medical record can improve CRC screening.		YES	Colorectal
		Levi	2010	A higher detection rate for colorectal cancer and advanced adenomatous polyp for screening with immunochemical fecal occult blood test than guaiac fecal occult blood test, despite lower compliance rate. A prospective, controlled, feasibility study.	Israel	To test the feasibility of FIT as compared to guaiac fecal occult blood test (G-FOBT).	RCT (cluster)	50-75	FIT vs FOBT	to compare FIT to FOBT	FIT was offered to 4,657 persons and G-FOBT to 7,880 persons		FIT was offered to 4,657 persons (Group A) and G-FOBT to 7,880 persons (Group B). Participation rate was 25.9% and 28.8% in Group A and B, respectively (p < 0.001). Positivity rate in Group A and B was 12.7% and 3.9%, respectively (p< 0.001). Cancer found in six (0.49%) and eight (0.35%) patients of Group A and B, respectively (NS). Cancer registry follow-up found missed cancer in five (0.22%) ca…	FIT is feasible in urban, average-risk population, which significantly improved performance for detection of AAP and CRC, despite reduced participation.		YES	Colorectal
		Secginli	2010	The effectiveness of a nurse-delivered breast health promotion program on breast cancer screening behaviours in non-adherent Turkish women: A randomized controlled trial	Turkey	To determine the effectiveness of a breast health promotion program on mammography and clinical breast examination use, breast self-examination frequency and proficiency (breast self-examination skills and lump detection), breast health knowledge and health beliefs about breast cancer screening.	RCT. Authors' definition: Experimental (pretest–posttest control group).	≥ 41	nurse-delivered breast health promotion	The outcome measures are the mammography, clinical breast examination, and breast self-examination frequency, breast self-examination proficiency, breast health knowledge, and health beliefs.	97/190	93/190	The breast health promotion program significantly increased breast selfexamination frequency and proficiency and breast health knowledge. No significant differences existed in mammography and clinical breast examination rates between the two groups at 6 months. The program was effective in increasing perceived susceptibility to breast cancer, perceived benefits of mammography and breast self-exam…	The breast health promotion program was effective in increasing breast selfexamination frequency and proficiency in a sample of Turkish women. In addition, it appears to be useful in raising the knowledge of breast health, enhancing confidence in performing breast self-examination, and increasing most health belief levels.		no	breast
		ahmed	2010	RCT of mammography intervention in insured very low-income women.	USA	To determine the most effective intervention to improve mammography use in low-income women insured by a managed care organization (MCO).	RCT	≥ 40	Three groups: 1) usual care; 2) usual care plus a reminder letter from the MCO medical director; 3) usual care plus the reminder letter from the MCO director, plus a letter from the woman's personal primary care physician, plus Community Health Outreach worker counseling	completion of screening mammography extracted from medical records.	I1 785/2357; I2 786/2357	786/2357	Screening rates were 13.4% for the control, 16.1% for the simple intervention, and 27.1% for the stepwise intervention.	Compared with the control and simple intervention, a stepwise intervention to increase mammography is effective in a target population of hard-to-reach, low-income, insured women.		yes	breast	yes
		Deutekom	2010	Comparison of guaiac and immunological fecal occult blood tests in colorectal cancer screening: the patient perspective.	Netherlands	To study differences in patient perception between i-FOBT and g-FOBT and differences in perception and participation rates among relevant subgroups.	RCT	50-69	FIT vs FOBT	Differences in patient perception of i-FOBT and g-FOBT and differences in participation rates.	10301/20623 g-FOBT	10322/20623 i-FOBT	i-FOBT was perceived significantly more favorable than g-FOBT. About 1275 (32%) participants reported the g-FOBT not easy to use, not easy to perform, disgusting or shameful compared to 742 (16%) for the i-FOBT (p < 0.001). The participation rate was significantly higher in those who received i-FOBT compared to the g-FOBT group: 6159 of 10,322 (60%) versus 4839 of 10,301 (47%) (p <0.001).	These findings support the selection of i-FOBT as the more appropriate test for population screening programs.		YES	Colorectal
		Sequist	2010	Cost-Effectiveness of Patient Mailings to Promote Colorectal Cancer Screening	USA	To assess the cost effectiveness of patient mailings to increase rates of colorectal cancer screening	RCT	50-80	mailing fobt vs no intervention	completion of one of the following three screening options during the 15-month study period: fecal occult blood testing, flexible sigmoidoscopy, or colonoscopy.	?	?	Colorectal cancer screening rates were higher for patients in the intervention compared to control patients (44% versus 38%, p<0.001).	Tailored patient mailings are a cost-effective approach to improve rates of colorectal cancer screening.		YES	Colorectal
		Hoffman	2010	Colorectal cancer screening adherence is higher with fecal immunochemical tests than guaiac-based fecal occult blood tests: a randomized, controlled trial.	USA	Determine whether colorectal cancer screening adherence is greater with fecal immunochemical tests (FIT) or guaiac-based fecal occult blood tests (gFOBT).	RCT	50-80	FIT vs FOBT	screening adherence	202/404 gFOBT	202/404 FIT	Screening adherence was higher with FIT than gFOBT (61.4% vs. 50.5%, P=0.03). The adjusted odds ratio for completing FIT vs. gFOBT was 1.56, 95% CI 1.04, 2.32.	In a clinic setting of patients who were due for colorectal cancer screening, adherence was significantly higher with FIT than gFOBT.		YES	Colorectal
		Potter	2010	Comparative effectiveness of two pharmacy-based colorectal cancer screening interventions during an annual influenza vaccination campaign.	USA	To compare the effectiveness of two different pharmacy-based colorectal cancer screening (CRCS) interventions taking place during an annual influenza vaccination campaign.	RCT	50-80	pharmacy vs educational	Self-reported CRCS activity	86/114 FIT	28/114 education	59.3% in the FIT arm and 14.8% in the CRCS education arm reported completing screening (P < 0.001). Of participants in the FIT group, 52.2% completed FIT dispensed to them by the investigators.	Providing FIT to eligible patients during a pharmacy-based influenza vaccination campaign increases screening rates more than CRCS education alone.		YES	Colorectal
		Simon	2010	Failure of automated telephone outreach with speech recognition to improve colorectal cancer screening: a RCT.	USA	To improve rates of CRC screening	RCT	50-64	Authomated phone vs usual care (no intervention)	primary end point was any CRC screening in the year following intervention. Colonoscopy in the year following intervention was a secondary outcome.	10432/20938	10506/20938	The incidence of any CRC screening was 30.6% in the intervention group and 30.4% in the usual care group (P =0.76). After adjustment for available covariates, there remained no intervention effect (adjusted odds ratio [OR], 1.01; 95% confidence interval [CI], 0.94-1.07). A total of 21.4% of members in the intervention group and 20.3% in the usual care group underwent colonoscopy (P=0.04). In mult…	This study showed that ATO-SR failed to improve rates of CRC screening.		YES	Colorectal
		Mullins	2009	Can older women be motivated to attend for their final Papanicolaou tests? The use of targeted and general personalised reminder letters.	Australia	To specifically encourage older women to have a final Pap test.	RCT	65-69	Targeted letter vs no letter; general letter vs no letter	to improve screening attendance	4999/14999 I1; 5000/14999 I2	5000/14999	At 11 weeks follow-up, 4.3% of women (CI 3.7-4.8%) who received the targeted letter had attended for a Pap test compared with 4.7% (CI 4.1-5.3%) of those receiving the general letter and 1.6% (CI 1.2-1.9%) of the control group. Effectiveness was limited to women whose test was no more than 10 years overdue, and was particularly strong for those whose test was 3-5 years overdue.	This suggests that a reminder letter was effective, but that targeting the information in the letter did not further improve screening attendance. A second reminder letter sent to women before their Pap test is more than 5 years overdue has potential for increasing the number of women attending for screening.		no	Cervical
		Lisi	2009	Participation in colorectal cancer screening with FOBT and colonoscopy: an Italian, multicentre, randomized population study.	Italy	To compare the uptake of OC screening with that of fecal occult blood (FOBT).	RCT	55-64	FOBT vs Endoscopy	Attendance rate and detection rate for advanced neoplasia (colorectal cancer, adenoma >10mm or with villous histology or high-grade dysplasia)	14/28 FOBT	14/28 OC	The overall attendance rate was 18.7% (1563/8378 eligible subjects). It was markedly lower in the OC than in the FOBT strategy (10% vs. 27.1%; OR 0.28, 95% CI: 0.25-0.32; P<0.0001). In particular, participation in OC screening arm was extremely low in South Italy (2.8%), whilst it was higher in North-Central Italy (12.4%; P<0.0001). Compliance to colonoscopy in those with a positive FOBT was only…	The results of our study underline the difficulties and barriers to implement a OC population screening in Italy, at least through primary care.		YES	Colorectal
		Hol	2010	Screening for colorectal cancer: randomised trial comparing guaiac-based and immunochemical faecal occult blood testing and flexible sigmoidoscopy.	Netherlands	To compare participation and detection rates (DR) per screenee of guaiac-based faecal occult blood test (gFOBT), immunochemical FOBT (FIT), and flexible sigmoidoscopy (FS) for CRC screening.	RCT	50-74	FIT vs FOBT	participation and detection rates	4798/14341 gFOBT	4843/14341FIT; 4700/14341 FS	The participation rate was 49.5% (95% confidence interval (CI) 48.1 to 50.9%) for gFOBT, 61.5% (CI, 60.1 to 62.9%) for FIT and 32.4% (CI, 31.1 to 33.7%) for FS screening. gFOBT was positive in 2.8%, FIT in 4.8% and FS in 10.2%. The DR of advanced neoplasia was significantly higher in the FIT (2.4%; OR, 2.0; CI, 1.3 to 3.1) and the FS arm (8.0%; OR, 7.0; CI, 4.6 to 10.7) than the gFOBT arm (1.1%).…	This randomised population-based CRC-screening trial demonstrated superior participation and detection rates for FIT compared to gFOBT screening. FIT screening should therefore be strongly preferred over gFOBT screening. FS screening demonstrated a higher diagnostic yield per 100 invitees than both FOBTs.		YES	Colorectal
		Naeim	2009	Cost-Effectiveness of Increasing Access to Mammography Through Mobile Mammography for Older Women	USA	To compare the costs of mobile and stationary mammography and examine the incremental cost-effectiveness of using mobile mammography to increase screening rates.	Cost-effectiveness analysis	60-84	mobile vs stationary mammography	evaluation of the costs	252/499	247/499	The estimated annual costs were $435,162 for a stationary unit, $539,052 for a mobile film unit, and $456, 392 for a mobile digital unit.	Although mobile mammography is a more effective way to screen older women, the absolute cost per screen of mobile units is higher, whereas the reimbursement is no different.		yes	breast	yes
		Pippa	2009	Feasibility of colorectal cancer screening with fecal occult blood test distributed by public pharmacies	Italy	To evaluate participation rates in a colorectal cancer (CRC) screening program, in which public pharmacies provided the faecal occult blood test (FOBT)	Non-randomised intervention study	50-70	FOBT provided by public pharmacies	screening compliance	5003		A total of 5003 subjects were invited and 1103 (22.0%) performed the screening test, the adjusted compliance was 24.0%. Among 72 (6.5%) FOBT-positive subjects, 50 (69.5%) had colonoscopies; a CRC was detected in 5 subjects.	Screening through the public pharmacies was feasible but the limited number of pharmacies enrolled have influenced compliance.			Colorectal	yes

## Sheet: extraction table from Jepson
AUTHOR	YEAR	Screening test	Ca	Opportunistic (control)	country	intervention	notes	article methods in programmes
Bastani	1994	Mammogram	Breast	opportunistic	USA	1. Mail-out material, including information booklet on mammography, thank you note and notepad printed with mammography guidelines and insurance company reimbursement details: ? (401) 2. Control: other cancer related material, which did not specifically target breast cancer. Thank you note and general booklet on cancer: ? (401)	individual education
Berry	1997	FOBT, flexible sigmoidoscopy	Colorectal	organized	UK	1. Offered sigmoidoscopy and FOBT testing: 3243 (3243) 2. Offered FOBT only: 3128 (3128) Both groups were sent a GP letter that included a free FOBT and group 1 was also invited to attend the GP surgery on a specified day to discuss a further examination
Binstock	1997	Pap smear	Cervical	opportunistic	USA	1. Telephone call: 1526 (1526) 2. Letter: 1526 (1526) 3. Memo to the woman’s primary provider: 1526 (1526) 4. Chart reminder fixed to the outside of the woman’s medical record: 1526 (1526) 5. Control group: 1526 (1526)
Bowman	1995	Pap smear	Cervical	opportunistic	Australia	1. GP reminder letter: 220 (178) 2. Women’s health clinic invitation: 220 (164) 3. Pamphlet: 219 (162) 4. Control group: 219 (155)		yes
Brown	1996	Pap smear	Cervical	organized	Australia	1. Women’s health nurses worked in collaboration with GPs to promote and provide screening for cervical cancer. Promotion of screening was done at community level by newspaper articles, leaflets and talks to women’s groups and posters: 6 communities (6) 2. Control (no intervention): 6 communities (6)		yes
Buehler	1997	Pap smear	Cervical	opportunistic	Canada	1. Personal letter and a reminder letter 4 weeks later: 221 (178) 2. Control group (no letter): 220 (208)
Burack	1998	Pap smear	Cervical	organized	USA	1. Mailed letter to women due for a Pap smear: ? (964) 2. Reminders for both physicians and patients: ? (960) 3. Reminders for physicians: ? (960) 4. Control (no reminder to either physicians or patients): ? (964)
Burack	1994	Mammogram	Breast	opportunistic	USA	1. Limited intervention (LI) was intended to reduce barriers to mammography, including physician and staff orientation and elimination of out-of-pocket mammography expense for patients: ? (1343) 2. Full intervention (FI) included all elements of LI and added computer-generated reminders that identified patients due for mammography at the time of physician visits and provided reminders to patients…
Burack	1997	Mammogram	Breast	opportunistic	USA	1. Patient letter: 590 (388) 2. Patient letter + physician reminder: 590 (388) 3. Physician reminder: 592 (370) 4. Control group (neither reminder): 592 (381)	interventi multipli
Calle	1994	Mammogram	Breast	opportunistic	USA	1. A telephone intervention strategy (the ‘tell a friend’ programme) that relied on American Cancer Society volunteers calling their friends three times during a 6-month period in order to persuade them to attend for mammography: 382 (289) 2. Control group (no intervention): 387 (305)
Chambers	1989	Mammogram	Breast	opportunistic	USA	1. Date of last mammogram ordered entered onto patient visit form, or noted if no date recorded (physician reminder): ? (639) 2. Control group (no information on last mammogram date added to visit form): ? (623)
Champion	1994	Mammogram	Breast	opportunistic	USA	1. Belief intervention (participants were visited at home and counselled; pamphlets were distributed to reinforce the information about breast cancer susceptibility, risks, control and the benefit of mammography): ? (74) 2. Informational intervention (participants were visited at home, and given information about mammography and the recommended frequency of screening): ? (75) 3. Combined interven…	individual education
Clover	1996	Mammogram	Breast	organized	Australia	1. Media promotion (promotion of screening unit’s visit to town through newspaper and radio advertisements and other publicity, with frequency and type of coverage decided by the local hospital’s community health department): 2 communities (2 communities) 2. Community participation (formation of committee of community representatives; committee planned and implemented intervention): 4 communities…		yes
Clover	1992	Mammogram	Breast	opportunistic	Australia	1. Simple recommendation to attend for screening: ? (91) 2. Patient education (physician presented information about the test): ? (82) Both interventions were followed by a telephone call to those who completed a registration form, in order to arrange an appointment
Cohen	1982	Mammogram	Breast	opportunistic	USA	1. Appropriate checklists (by age) were attached to the patients’ charts to serve as a reminder to house officers of the preventive measures for that patient: 290 (290) 2. Control (could attend the seminars): 290 (138)
Crane	1998	Mammogram	Breast	opportunistic	USA	1. Outcall only-telephone counselling programme: ? (255 at 6 months, 617 at 2 years) 2. Advance card and outcall (outcall preceded by a card): ? (240 at 6 months, 639 at 2 years) 3. Control (basic interview to assess health background): ? (232 at 6 months, 579 at 2 years)
Davis	1997	Mammogram	Breast	organized	USA	1. Birthday card reminder followed by a letter with promotional information: 131 (131) 2. Birthday card reminder followed by a phone call from a registered nurse: 131 (131) 3. Control (birthday card reminder only): 133 (133)		yes
Del Mar	1998	Pap smear	Cervical	opportunistic	Australia	1. Personal letter written in Vietnamese inviting them for screening: 359 (359) 2. Control group (did not receive a letter): 330 (330)
Dignan	1996	Pap smear	Cervical	opportunistic	The Netherlands	1. Tailored leaflet with peripheral cues (glossy paper, colours, opinion of expert): ? (891) 2. Simple version of leaflet (black and white, no photographs): ? (1044) 3. Control (standard leaflet): ? (1026)
Dolan	1996	Mammogram	Breast	opportunistic	USA	1. Offered a same-day mammography test: 210 (210) 2. Control: 241 (241)
Elwood	1978	FOBT	Colorectal	organized	USA	1. Total mail-out method: Mailing test kit and literature (n = 2007); subdivided into postage paid (n = 1003) and not paid (n = 1004) 2. Selective mail-out method: Mailing literature, along with a reply card to request a test kit (n = 2032); subdivided into meat-free diet (n = 1030) and no meat-free diet (n = 1002) 3. Come-in method: Mailing literature, asking individuals to attend to discuss and…		yes
Elwood	1995	Sigmoidoscopy, colonoscopy, FOBT	Colorectal	opportunistic	New Zealand	1. Offered FOBT and flexible sigmoidoscopy: 90 (85) 2. Offered FOBT and colonoscopy: 91 (89)
Elwood	1995	Sigmoidoscopy, colonoscopy, FOBT	Colorectal	opportunistic	New Zealand	1. Offered FOBT and flexible sigmoidoscopy: 90 (85) 2. Offered FOBT and colonoscopy: 91 (89)	Sample: Relatives of patients who had been seen at the district hospital for either colonoscopy or surgery for bowel cancer. 607 previous patients (322 with normal colonoscopy findings, 285 with diagnosis of cancer) were asked to provide the details of first-degree relatives, aged 45–70 years and living in the Otago region. From a subsequent list of 232 eligible relatives (137 with a family histo…
Fletcher	1993	Mammogram	Breast	opportunistic	USA	1. TV, radio and newspaper articles describing and promoting the programme and breast cancer screening; 82 community groups addressed by members of the programme’s Speakers’ Bureau on the same themes; a Minority Task Force to co-ordinate media and social events targeting black women; the breast cancer screening week included free breast examination at specially arranged sites in poorer areas of t…	community education
Flynn	1997	Mammogram	Breast	organized	USA	1. Community educational programme designed to increase levels of perceived social support for breast screening. Engaged natural opinion leaders in organising and hosting small-group education programmes. Participants were given guidelines for all three screening modalities, specific information on mammograms, BSE instruction and breast screening issues were discussed. Women would act as promoter…	community education
Fox	1998	Mammogram	Breast	opportunistic	USA	1. Information about breast cancer was provided by the project team through a wide range of outreach activities including educational sessions conducted during English as a second language classes held at County schools. Classes included mainly men, but information leaflets were also distributed. Booths at health fairs to distribute leaflets and answer questions. Classes were held in various comm…	community education
Hackett	1996	Mammogram	Breast	opportunistic	USA	1. Letter from HMO physician endorsing mammography: ? (602) 2. Group 2 intervention and women able to self refer for mammogram: ? (605) 3. No intervention: ? (600)
Hart	1997	FOBT	Colorectal	organized	UK	1. Free FOBT and received an educational leaflet: 806 (806) 2. Control (offered a free FOBT): 765 (765)		yes
Hicks	1997	Pap smear	Cervical	organized	UK	1. Invitation card stating that the smear-taker will be male: 25 (25) 2. Invitation card stating that the smear-taker will be female: 25 (25) 3. Control (sex of smear-taker not stated): 25 (25)
Hoare	1994	Mammogram	Breast	organized	UK	1. Trained link-workers contacted all women a few weeks before invitations were sent. If no information was obtained, a second visit was made. Link-workers conducted the interviews in an appropriate language, using a semi-structured questionnaire. A short explanation about breast screening was provided and women were encouraged to take up a forthcoming invitation: 264 (247) 2. Control group (rece…		yes
Irwig	1990	Mammogram	Breast	opportunistic	Australia	1. Letter from GP inviting the woman to attend + a pamphlet ± appointment (allocation non-random): 228 (228) 2. Control (no letter):152 (152)
Janz	1997	Mammogram	Breast	opportunistic	USA	1. Letter and for those who did not respond within 2 months a follow-up telephone counselling session with a community peer and incentive on completion of mammogram ($15 grocery coupon): 316 (223) 2. Control: 319 (237)	interventi multipli
Jenkins	1999	Check-up, Pap smear, mammogram, CBE	Breast, Cervical	opportunistic	USA	1. Intervention was a media-led community education campaign 2. Control (not stated)
Kiefe	1994	Mammogram	Breast	opportunistic	USA	1. Voucher group (received voucher for free mammogram): ? (61) 2. No-voucher group: ? (58)
King	1994	Mammogram	Breast	organized	USA	Step 2: 1. Reminder letter: 381 (381) 2. No reminder letter: 364 (364) Step 3: 1. Second reminder letter: 198 (198) 2. Preventive office visit letter urging women to have a checkup: 198 (198) 3. Telephone counselling: 202 (202)		yes
King	1998	Mammogram	Breast	organized	USA	1. Standard care: a Medicare mammography benefit flier 2. Education: the flier and a community education programme 3. Access: the flier, mammography appointments and transportation 4. Combined: all interventions		yes
Kreuter	1996	Pap smear, mammogram, cholesterol test	Breast, Cervical	opportunistic	USA	1. Typical HRA (computerised assessment of participants’ health risks and provision of individualised feedback as to their calculated mortality risks): 427 (227) 2. Enhanced HRA (as for typical HRA, but also assesses benefits, barriers and other psychosocial factors influencing individuals’ health related behaviour in order to provide individualised feedback designed to facilitate self-change in …
Lancaster	1992	Pap smear	Cervical	opportunistic	UK	1. Cervical screening invitation sent with breast screening invitation: ? (908) 2. Breast screening invitation only sent (control): ? (886)
Landis	1992	Mammogram	Breast	organized	USA	1. Patient letter: 41 (41) 2. Physician reminder: 14 (14) 3. Physician reminder + patient letter: 24 (24) 4. No letter: 43 (43)
Lerman	1992	Mammogram	Breast	organized	USA	1. Survey (psycho-educational booklet, negative framing): ? (62) 2. Survey (psycho-educational booklet, positive framing): ? (73) 3. Control (no survey): ? (80) 4. Control (survey): ? (50)		yes
Mant	1992	FOBT	Colorectal	organized	UK	1. Sent Haemoccult kit: ? (404) 2. Sent Haemoccult kit + invitation for health check: ? (397) 3. Sent invitation for health check and explanation that nurse would offer Haemoccult kit at health check: ? (402) 4. Sent invitation for health check: ? (385)		yes
Mayer	1994	Mammogram	Breast	organized	USA	Study 1: 1. Reminder postcard + gift: 96 (96) 2. Control group (reminder postcard): 91 (91) Study 2: 1. Reminder phone call + reminder postcard: 92 (92) 2. Control group (reminder postcard): 92 (92) Study 3: 1. GP letter: 32 (32) 2. Control group (delayed standard reminder at end of study):32 (31)	USA. It describes three pilot studies that systematically compared various strategies.	yes
McAvoy	1991	Pap smear	Cervical	organized	UK	1. Home visit and shown a video: 263 (263) 2. Home visit and shown a leaflet and fact sheet: 219 (219) 3. Posted a leaflet and fact sheet: 131(131) 4. Control (no intervention): 124 (124)	To determine the effects of three different methods of providing health education on the uptake of cervical smear testing among Asian women.	yes
McDowell, Rosser	1989, 1991	Pap smear	Cervical	opportunistic		1. GP letter + reminder letter after 21 days: 367 (367) 2. Physician reminder: 322 (322) 3. Telephone call: 377 (377) 4. Control group: 377 (330)	1989: In a randomized trial three ways of increasing rates of cervical screening were compared for women attending a family medicine center. Rosser 1991: no meta-analysis
Meldrum	1994	Mammogram	Breast	organized	UK	1. Standard letter (basic information on mammography and the programme): 2. Tailored letter	to determine if attendance for second round mammography screening in those sent a tailored letter (that is, making reference to their screening history) is increased compared with those sent a standard letter.	yes
Miller	1993	FOBT	Colorectal	organized	USA	1. Intervention (FOBT packs with postage-paid return envelope): 159 (159) 2. Control (FOBT packets with unstamped return envelope): 166 (166)	USA; Participants were recruited from a convenient sample of indigent and private insurance patients in outpatient clinics - campione non rappresentativo?
Mitchell	1991	Pap smear	Cervical	organized	Australia	1. Campaign (1-month campaign, including local media coverage, information sessions, special screening clinics) + invitation letter (group A): 1998 (1131) 2. Campaign only (exposed to campaign as above, but no invitation sent) (group B): 3381 (1939) 3. Invitation only (sent personal invitation letter and brochure) (group C): 1994 (1177) 4. Control group (no campaign or invitation) (group D): 3231…	A personal letter of invitation and a community-based campaign of 4 weeks' duration alone and in combination. A control group received no active intervention.	yes
Mohler	1995	Mammogram	Breast	organized	USA	1. Personalised physician letter: 38 (38) 2. Telephone call (medical assistant): 37 (37) 3. Telephone call (physician): 38 (38) 4. Control group (received no intervention): 38 (38)	Interventions: control, physician telephone call, medical assistant telephone call, and physician letter.
Myers	1991	FOBT	Colorectal	organized	USA	1. Usual care + reminder phone call at 30 days if no tests returned: 450 (450) 2. Usual care + self-held screening booklet (Colorecord) + 30 day call: 450 (450) 3. Usual care + instruction call + Colorecord booklet + 30 day call: 700 (700) 4. Control group (‘usual’ care – advance letter + screening kit + mailed reminder for those who did not return tests within 15 days: 601 (601)	Randomized controlled trial to determine the impact of health education interventions on the return of mailed fecal occult blood (FOB) tests (FOBT adherence) in a colorectal cancer screening program.	yes
Myers	1994	FOBT	Colorectal	opportunistic	USA	1. Intervention (mailed FOBT + reminder after 15 days + educational booklet + telephone call): 250 (250) 2. Control (mailed FOBT + reminder after 15 days): 251 (251)	Aim of the study: To develop an explanatory framework, referred to as the Preventive Health Model, for use in predicting factors associated with prospective adherence to colorectal cancer screening	yes
Nichols	1986	FOBT	Colorectal	organized	UK	1. Letter from GP + Haemoccult test + educational booklet: ? (4134) 2. Letter from GP + Haemoccult test (no educational booklet): ? (4002) 3. Letter from GP + specific appointment + educational booklet: ? (1740) 4. Letter from GP + specific appointment (no educational booklet): ? (1958) 5. Letter from GP + request to make appointment + educational booklet: ? (1076) 6. Letter from GP + request to …	Interventions: a letter and the test were sent to the patient, or a letter with an appointment to attend the surgery was sent, or during a routine consultation the general practitioner invited patients to participate, and some patients received an educati	yes
O’Connor	1998	Mammogram	Breast	organized	UK	1. GP letter + explanatory leaflet + invitation from NHS breast screening programme: 234 (236) 2. Control (invitation from NHS breast screening programme): 234 (234)	To determine the effect on the uptake of breast screening of a personalized letter from the general practitioner recommending mammography, sent to coincide with an invitation from the NHS breast screening programme	yes
Pierce	1989	Pap smear	Cervical	opportunistic	UK	1. Letter asking women to have a smear: 140 (140) 2. Physician reminder (tagged notes): 142 (142) 3. Control group: 134 (134)	UK(c'è uno screening organizzato, poco chiaro il control group); Intervention: one group received written invitations to have a smear taken. The second group had their notes tagged so that the doctor would remind them (when they attended for another reaso
Pierce	1989	Pap smear	Cervical	opportunistic		1. Letter asking women to have a smear: 140 (140) 2. Physician reminder (tagged notes): 142 (142) 3. Control group: 134 (134)
Pritchard, Hyndman	1995, 1996	Pap smear	Cervical	organized	Australia	1. Physician reminder (tagged notes) group: 198 (198) 2. Letter only group: 206 (206) 3. Appointment letter group: 168 (168) 4. Control group: 185 (185)	three interventions for encouraging women to have a Pap smear in a general practice: tagging the medical record to remind the doctor to offer a Pap smear, sending an invitation to make an appointment for a Pap smear, and sending an invitation with an appo	yes
Pye	1988	FOBT	Colorectal	organized	UK	1. FOBT and doctor’s letter: 385 (385) 2. FOBT, doctor’s letter and educational leaflet: 385 (385) 3. FOBT, doctor’s letter, bowel symptom questionnaire: 387 (387) 4. Educational leaflet 2 weeks prior to FOBT and doctor’s letter: 388 (388) 5. Bowel symptom questionnaire 2 weeks prior to FOBT and doctor’s letter: 385 (385) 6. Control group (no details provided; ? not a randomised control)	The aims of this study were to assess the effect of health education on compliance.	yes
Richardson	1994	Mammogram	Breast	organized	New Zealand	Study 1: 1. Invitation letter from GP; if no reply within 2 weeks a postal reminder was sent from the screening centre: 248 (203) 2. Control group did not receive a letter with the invitation:234 (192) Study 2: 1. Telephone reminder (up to 3 calls made at different times of day): 248 (248) 2. Postal reminder: 247 (247)	randomised controlled trial to find out whether supporting letters from general practitioners accompanying the invitations from a screening centre affected participation in a population-based breast cancer screening program for women aged 50 to 64.	yes
Rimer	1999	Pap smear, mammogram, CBE	Breast, Cervical	organized	USA	1. Letter from medical director; letter for women to give to their physician; educational session; reminder; mammography van: ? (213) 2. Control (vouchers and promotional materials as above):? (199)	The purpose of the study was to determine whether increasingly intensive, tailored print and telephone interventions also were increasingly effective in promoting adherence to mammograms, Pap tests and overall cancer screening compliance.	yes
Robinson	1993	FOBT, Sigmoidoscopy	Colorectal	organized	UK	1. FOBT + sigmoidoscopy: 958 (958) 2. FOBT alone: 1033 (1033)
Robinson, Hardcastle	1994, 1983	FOBT	Colorectal	organized	UK	1. Haemoccult FOBT for 3 days with dietary restrictions: ? 2. Haemoccult FOBT for 3 days without dietary restrictions: ? 3. Haemoccult FOBT for 6 days with dietary restrictions: ? 4. Haemoccult FOBT for 6 days without dietary restrictions: ?	screening program: pilot (Nottingham) aim of the study: effect of dietary restrictions on compliance with Haemoccult screening for colorectal carcinoma
Segnan	1998	Mammogram, Pap smear	Breast, Cervical	organized	ITALY	1. Personal letter signed by GP with prefixed appointment (group A, control): ? (2100 Pap smear; 2013 mammography) 2. Personal letter, signed by GP prompting appointment (group B): ? (2093 Pap smear; 2016 mammography) 3. Same letter as group A, but signed by programme co-ordinator (group C): ? (2094 Pap smear; 2015 mammography) 4. Personal letter with extended text signed by GP with prefixed appo…	effectiveness of 4 different invitation systems in the context of an organized population screening program for cervical and breast cancer.	yes
Senore	1996	Sigmoidoscopy	Colorectal	organized	ITALY	1. Personal letter, signed by GP inviting patient to attend for a pre-fixed appointment: ? (382) 2. Personal letter and a letter signed by a well-known scientist supporting the study: ? (381) 3. Personal letter signed by the study co-ordinator: ? (407)	To assess the impact on compliance of three invitation methods, as well as the acceptability and efficacy of two bowel preparation regimens, for endoscopic screening in the general population	yes
Seow	1998	Mammogram	Breast	organized	SINGAPORE	1. Routine second reminder letter (with a screening date) sent through the mail (R): 500 (500) 2. Same letter with a family information pack designed to address the most significant barriers to mammography (RP): 500 (500) 3. Additional home visit to make contact with the woman and her family (RV): 500 (428)	The current study was undertaken to determine if (1) mailed health educational material alone, or (2) the same material delivered during a home visit made to the subject and her family would increase the uptake among Singapore women who had not responded	yes
Sharp	1996	Mammogram	Breast	organized	UK	1. Nurse delivered home interview with a patient-specific health education component: 324 (315) 2. Nurse delivered home interview, but without the health education component: 313 (307) 3. Personal letter from GP: 162 (160)	Randomised controlled trial of a nurse visit with health education (group A), nurse visit without health education (group B), and GP letter (group C).	yes
Somkin	1997	Pap smear, mammogram	Breast, Cervical	organized	USA	1. A letter inviting women to make an appointment: mammography 1171 (1171); Pap smear 2. Physician reminder and patient letter mammography 1171 (1171);Pap smear 3. Usual care (required a referral from physician)	effectiveness of 2 reminder interventions to increase the use of screening mammograms and Papanicolaou (Pap) smears among female members of a large health maintenance organization
Sung	1997, 1992	Pap smear, CBE, mammogram	Breast, Cervical	opportunistic	USA	1. Lay health workers visited women three times (after 1 month and 2 months) to provide a culturally sensitive educational programme emphasising the need for screening. Visits provided information on cancers, screening and reproductive health through printed material and video: 163 (93) 2. Control group (received educational information on completion of follow-up): 158 (102)	meta-analysis: Home visits vs control(what is control?) . Study design :randomized controlled trial to determine if an in-home educational intervention conducted by lay health workers (LHWs) could increase adherence among low-income, inner-city, African-
Taplin	1994	Mammogram	Breast	organized	USA	1. Physician invitation letter: ? (329) 2. Reminder postcard: ? (335) 3. Physician invitation letter + reminder postcard: ? (334) 4. Usual-care control group: ? (329)		yes
Thomas	1990	FOBT	Colorectal	organized	UK	1. Participants offered a 3-day FOBT: 17,616 (17,616) 2. Participants offered a 6-day FOBT: 17,568 (17,568)	pilot screening (Nottingham) intervention: randomized comparison of 3 day with 6 day testing in asymptomatic individuals. Conclusion: This study has not demonstrated a significant increase in the yield of neoplasia in asymptomatic subjects offered Haemoc
Thompson	1986	FOBT	Colorectal	?	USA	1 Control: (56) 2. Phone call: (55) 3. Reminder card: (55) 4. Physician talk: (52) 5. Phone call + reminder card: (45) 6. Phone call + physician talk: (48) 7. Physician talk + reminder card: (48) 8. Physician talk + reminder card, phone call: (54) 9. Nurse talk: (51) 10. Nurse talk + reminder card + phone call: (43)	USA: how was FOBT screening organised at that time(invitation letter)?	yes
Turnbull	1991	Mammogram	Breast	opportunistic	Australia	1. Appointment and pamphlet with translations in Greek and Italian: 163 (163) 2. Control group (no invitation): 80 (80)	Conclusion:The results suggest that the response to an invitation for screening from a source not personally known to women achieves comparable attendance to an invitation from their general practitioner, as assessed in a previous study
Verne	1993	FOBT, Early Detector (ED) test, Coloscreen Self-Test (CST)	Colorectal	?	UK	1. Haemoccult kit (FOBT) – three cards returned for laboratory analysis: 634 (634) 2. Early Detector (ED) self-administered test – a self-report results form was supplied: 609 (609) 3. Coloscreen Self-Test (CST) – a self-report results form was supplied: 599 (599)	In the meta-analysis is stated "Diet restrictions vs no diet", so no letter as control?
Verne	1998	Flexible sigmoidoscopy, FOBT	Colorectal	organized	UK	1. Flexible sigmoidoscopy: ? (1249) 2. FOBT: ? (1245) 3. FOBT and flexible sigmoidoscopy: ? (1250)	Study design: Households were randomised by using the random number generator in Minitab and invited, by post, to undergo flexible sigmoidoscopy, faecal occult blood testing (Haemoccult), or faecal occult blood testing plus flexible sigmoidoscopy. Reminde
Williams	1989	Mammogram	Breast	organized	UK	1. Letter specified an appointment and women were asked to cancel or alter appointments, but not to confirm them: ? (188) 2. Open-ended letter inviting women to return a form indicating convenient times; appointment was then sent: ? (204)	letter with an appointment (group 1)or an open ended letter of invitation (group 2) for breast cancer screening.	yes
Wilson	1987	Pap smear	Cervical	organized	UK	1. Letter of invitation to make an appointment + two reminders: 125 (122) 2. Sent an appointment + two reminders: 125 (118)	two methods of call up as part of the pilot scheme for the Nottingham cervical cytology programme	yes
