# Supplementary material for: Methods to increase participation in organised screening programs: a systematic review
Source: BMC Public Health. 2013 May 13;13:464. doi: 10.1186/1471-2458-13-464 (PMC3686655; doi:10.1186/1471-2458-13-464)
Supplement: Additional file 3 — Appendix 3. Application of the CONSORT and STROBE Check lists (included and excluded paper). [file 1471-2458-13-464-S3.xls]

## Sheet: quality assessment observationa
		Item No	Recommendation	Pippa 2009	Naeim 2009	Clark 2009	Danigelis 2001	Eilat-Tsanani 2001	Fang 2007	Fernández-Esquer 2003	Fox 2001	Giveon 2000	Gobierno Hernández 2008	Han 2009	Hudson 2007	Kearins 2009	Kim 2005	Lasser 2009	Lewis 2008	Mullins 2008	Navarro 2007	Nease 2008	Sauaia 2007	Tinkler 2001	Wei 2005	Wiesner-Ceballos 2008	Yoon 2009	Calam 1999	Fernandez 1999	Schroy 1999	Swaddiwudhipong 1999	Hermens 2000	Curry 2011	Wu 2004	Hayes 1999	Park 2005	Mullins 2009
Title and abstract		1	(a) Indicate the study’s design with a commonly used term in the title or the abstract	no	no	yes	no	no	no	yes	no	yes	no	no	no	no	yes	yes	yes	no	no	no	no	no	no	no	no	no	no	no	no	no			no		no
			(b) Provide in the abstract an informative and balanced summary of what was done and what was found	no	no	yes	no	yes	yes	no	no	yes	yes	yes	yes	yes	yes	no	yes	no	yes	yes	yes	yes	yes	no	yes	no	yes	yes	yes	yes			yes		yes
Introduction	Background/rationale	2	Explain the scientific background and rationale for the investigation being reported	yes	ok	yes	yes	yes	yes	yes	yes	no	yes	yes	yes	yes	yes	yes	yes	yes	yes	yes	yes	yes	yes	yes	yes	yes	yes	yes	yes	yes			yes		yes
	Objectives	3	State specific objectives, including any prespecified hypotheses	yes	ok	yes	no	yes	yes	yes	no	yes	yes	yes	yes	yes	yes	yes	yes	yes	yes	yes	yes	yes	yes	no	yes	yes	yes	yes	yes	yes			yes		yes
methods	Study design	4	Present key elements of study design early in the paper	no	no	yes	no	no	yes	yes	no	yes	yes	yes	yes	yes	yes	yes	yes	yes	yes	yes	yes	yes	no	no	yes		yes	yes	yes	no			yes		yes
	Setting	5	Describe the setting, locations, and relevant dates, including periods of recruitment, exposure, follow-up, and data collection	yes	yes	yes	yes	yes	yes	yes	yes	yes	yes	yes	yes	yes	yes	yes	yes	yes	yes	yes	yes	yes	yes	yes	yes	yes	yes	yes	yes	yes			yes		yes
	Participants	6	(a) Cohort study—Give the eligibility criteria, and the sources and methods of selection of participants. Describe methods of follow-up	yes		yes	yes	yes	yes	yes	yes	yes	yes	yes		yes	yes	yes	yes		no	yes	yes	yes	yes			yes	yes	no					yes
			Case-control study—Give the eligibility criteria, and the sources and methods of case ascertainment and control selection. Give the rationale for the choice of cases and controls
			Cross-sectional study—Give the eligibility criteria, and the sources and methods of selection of participants		no										yes					yes						no	yes				yes	yes					yes
			(b) Cohort study—For matched studies, give matching criteria and number of exposed and unexposed						yes
			Case-control study—For matched studies, give matching criteria and the number of controls per case
	Variables	7	Clearly define all outcomes, exposures, predictors, potential confounders, and effect modifiers. Give diagnostic criteria, if applicable	yes	no	yes	no	no	yes	no	yes	no	yes	yes	yes	yes	yes	yes	yes	no	yes	yes	yes	yes	yes	no	yes	yes	yes	yes	yes	yes			yes		yes
	Data sources/ measurement	8*	For each variable of interest, give sources of data and details of methods of assessment (measurement). Describe comparability of assessment methods if there is more than one group	yes	no	yes	yes	yes	yes	yes	yes	yes	yes	yes	yes	yes	yes	yes	yes	yes	yes	yes	yes	yes	yes	yes	yes	yes	yes	yes	yes	yes			yes		yes
	Bias	9	Describe any efforts to address potential sources of bias	yes	no	yes	no	no	yes	no	yes	no	no	no	yes	no	no	yes	no	no	no	yes	yes	yes	yes	no	no	no	yes	yes	yes	yes			yes		yes
	Study size	10	Explain how the study size was arrived at	no	no	no	yes	no	no	no	no	no	no	no	no	yes	no	no	no	no	no	no	no	no	no	no	yes	yes	no	yes	no	no			yes		no
	Quantitative variables	11	Explain how quantitative variables were handled in the analyses. If applicable, describe which groupings were chosen and why	yes	no	yes	no	n.a.	yes	yes	yes	yes	yes	yes	yes	yes	yes	yes	yes	yes	yes	yes	yes	yes	yes	no	yes	no	yes	yes	yes	yes			yes		yes
	Statistical methods	12	(a) Describe all statistical methods, including those used to control for confounding	no	no	yes	no	no	yes	yes	yes	yes	yes	yes	yes	yes	yes	yes	yes	yes	yes	yes	yes	yes	yes	no	yes	no	yes	yes	no	yes			yes		no
			(b) Describe any methods used to examine subgroups and interactions	n.a.	no	yes	no	n.a.	yes	yes	yes	n.r.	yes	n.r.	yes	n.r.	yes	yes	n.r.	yes	n.r.	n.r.	yes	yes	yes	no	yes	no	yes	yes	yes	yes			no		yes
			(c) Explain how missing data were addressed	yes	no	yes	no	yes	n.r.	n.r.	yes	no	yes	yes	yes	no	yes	yes	yes	yes	no	yes	yes	n.r.	no	no	no	no	yes	no	no	no			yes		yes
			(d) Cohort study—If applicable, explain how loss to follow-up was addressed	yes		yes	yes	yes	yes	n.r.	yes	n.r.	yes	yes		yes	n.r.	yes	yes		no	yes	no	n.r.	no			no	yes	yes					n.a.
			Case-control study—If applicable, explain how matching of cases and controls was addressed
			Cross-sectional study—If applicable, describe analytical methods taking account of sampling strategy		ok										yes					yes						no	yes				yes	yes					yes
			(e) Describe any sensitivity analyses	n.r.	yes/no	no	n.r.	n.r.	n.r.	n.r.	n.r.	n.r.	n.r.	n.r.		n.r.	no	no	no	no	no	no	no	no	no	yes	no	no	no	no	no	yes			no		no
Results	Participants	13*	(a) Report numbers of individuals at each stage of study—eg numbers potentially eligible, examined for eligibility, confirmed eligible, included in the study, completing follow-up, and analysed	yes	no	yes	yes	yes	yes	no	yes	yes	yes	yes	yes	yes	yes	yes	yes	yes	yes	no	no	yes	yes	no	yes	yes	yes	no	yes	yes			yes		yes
			(b) Give reasons for non-participation at each stage	yes	no	n.r.	yes	n.r.	n.r.	n.r.	no	no	no	yes	n.r.	yes	no	yes	yes	yes	no	no	no	n.r.	yes	no	no	yes	yes	no	no	no			n.a.		yes
			(c) Consider use of a flow diagram	no	no	n.r.	no	n.r.	n.r.	n.r.	no	n.r.	yes	yes	no		no	yes	yes	no	no	no	no	no	no	no	no	no	yes	no	no	no			no		no
	Descriptive data	14*	(a) Give characteristics of study participants (eg demographic, clinical, social) and information on exposures and potential confounders	yes	no	yes	no	yes	yes	yes	yes	no	yes	yes	yes	yes	no	yes	yes	yes	yes	no	yes	yes	yes	yes	yes	yes	yes	yes	yes	yes			yes		yes
			(b) Indicate number of participants with missing data for each variable of interest	no	no	yes	no	yes	yes	yes	yes	no	yes	yes	yes	n.r.	yes	yes	yes	yes	no	no	no	n.r.	yes	no	no	no	yes	no	no	no			no		yes
			(c) Cohort study—Summarise follow-up time (eg, average and total amount)	fixed follow up		fixed follow up	fixed follow up	fixed follow up	fixed follow up	fixed follow up	fixed follow up	fixed follow up	fixed follow up	fixed follow up		fixed follow up	fixed follow up	fixed follow up	fixed follow up		fixed follow up	fixed follow up	no	fixed follow up	fixed follow up			fixed follow up	fixed follow up	fixed follow up					fixed follow up
	Outcome data	15*	Cohort study—Report numbers of outcome events or summary measures over time	yes		yes	no	yes	yes	no	yes	n.r.	yes	n.r.		yes	yes	yes	yes		no	no	yes	yes	yes				yes	no					yes
			Case-control study—Report numbers in each exposure category, or summary measures of exposure
			Cross-sectional study—Report numbers of outcome events or summary measures		no										yes					yes						no	yes				yes	yes					yes
	Main results	16	(a) Give unadjusted estimates and, if applicable, confounder-adjusted estimates and their precision (eg, 95% confidence interval). Make clear which confounders were adjusted for and why they were included	yes	yes/no	yes	no	yes	yes	yes	yes	yes	yes	yes	yes	no	yes	yes	yes	yes	yes	yes	yes	yes	yes	no	yes	no	yes	yes	yes	yes			yes		yes
			(b) Report category boundaries when continuous variables were categorized	yes	no	yes	no	n.a.	yes	n.r.	yes	n.r.	n.r.	n.r.	n.r.	n.r.	n.r.	n.r.	n.r.	yes	n.r.	n.r.	yes	n.r.	yes	yes	yes	yes	yes	yes	yes	yes			yes		n.r.
			(c) If relevant, consider translating estimates of relative risk into absolute risk for a meaningful time period	n.r.	n.r.	n.r.	n.r.	n.r.	n.r.	n.r.	n.r.	n.r.	n.r.	n.r.	n.r.	n.r.	n.r.	n.r.	n.r.	n.r.	n.r.	n.r.	yes	n.r.	n.r.	n.r.	n.r.	n.r.	n.r.	n.r.	n.r.	n.r.			yes		yes
	Other analyses	17	Report other analyses done—eg analyses of subgroups and interactions, and sensitivity analyses	no	yes/no	yes	yes	yes	no	no	no	no	no	no	yes	no	yes	no	no	yes	no	no	yes	no	no	no	yes	no	yes	yes	no	no			no		yes
Discussion	Key results	18	Summarise key results with reference to study objectives	yes	yes	yes	yes	yes	yes	yes	yes	yes	yes	yes	yes	yes	yes	yes	yes	yes	no	yes	yes	yes	yes	yes	yes	yes	yes	yes	yes	yes			yes		yes
	Limitations	19	Discuss limitations of the study, taking into account sources of potential bias or imprecision. Discuss both direction and magnitude of any potential bias	yes	no	yes	no	no	yes	yes	no	no	yes	yes	yes	yes	yes	yes	yes	yes	yes	yes	yes	yes	yes	no	yes	yes	yes	no	yes	yes			yes		yes
	Interpretation	20	Give a cautious overall interpretation of results considering objectives, limitations, multiplicity of analyses, results from similar studies, and other relevant evidence	yes	yes	yes	no	yes	yes	yes	yes	yes	no	yes	yes	yes	yes	yes	yes	yes	yes	yes	yes	yes	yes	no	yes	no	yes	no	yes	yes			no		yes/no
	Generalisability	21	Discuss the generalisability (external validity) of the study results	yes	?	yes	no	yes	yes	no	yes	yes	no	no	no	yes	yes	no	no	yes	no	yes	yes	yes	no	no	yes	no	yes	no	yes	yes			yes		yes
Other information	Funding	22	Give the source of funding and the role of the funders for the present study and, if applicable, for the original study on which the present article is based	yes, public	the main objective is cost effectiveness analysis	yes, public	yes, public	Yes, public and no profit	yes, public		yes, public	yes, insurance		yes, public	yes, public	yes, public	Yes, public and no profit	Yes, no profit	Yes, public and no profit	yes, public	yes, public	yes, public	yes, public and medicare	yes, public		yes, public	yes, public	Yes, no profit	yes, public	yes, public		yes, public			yes, public		yes, public
Notes																																		Mainly Cost efctiveness analysis	pre- post-study, no control	Mainly Cost efctiveness analysis

## Sheet: quality ass RCT
Item				Burack 2003	Morrell 2005	Saywell 1999	Segnan 2005	Rimer 1999	Püschel 2010	van Roon 2011	Page 2006	Hewitson 2011	Hegenscheid 2011	Giorgi 2000	Giorgi Rossi 2011 mailing FOBT	Gierisch 2010	Bodiya 1999	ahmed 2010	Virtanen 2011a 2001b	Lazcano Ponce 2011	Wikstrom 2011	Piana 2011	szarewschi 2011	Gok 2012	Gok 2010	Giorgi Rossi 2011 self sampling	Abbod 2002	Abbod 2005	Allen 2005	Allen 2008	Aspy 2008	Avis 2004	Bankhead 2001	Barr 2001	Basch 2006	Bodurtha 2009	Braum 2005	Brewster 2002	Campbell 2004	Carney 2005	Chalapati 2007	Champion 2002	Champion 2006	Champion 2007	Chan 2008	Chaudhry 2007	Chumworathayi 2007	Church 2004	Cole 2002
Focused Qx	Population			ok	ok	ok	ok	?	ok	ok	ok	ok	ok	ok	ok	ok	ok	ok	ok	ok	ok	ok	ok	ok	ok	ok	ok	ok	ok	no	no	ok	3rd round Non-attenders	ok	ok	over 40	very specific group of Native Hawiaiians	over 18, no stratification, mean 42 (range 17-78) out of inclusion criteria	African american churches	50 and older	ok	no	no	ok	ok	ok	ok	ok	ok
	Intervention			ok	ok	ok	ok	ok	ok	ok	ok	ok	ok	ok	ok	ok	ok	ok	ok	ok	ok	ok	ok	ok	ok	ok	ok	ok	ok	ok	ok	ok	ok	ok	ok	ok	ok	pap + pelvic examination by nurse	ok	ok	ok	ok	ok	ok	ok	ok	ok	ok	ok
	Outcomes			ok	ok	ok	ok	ok	ok	ok	ok	ok	ok	ok	ok	ok	ok	ok	ok	ok	ok	ok	ok	ok	ok	ok	ok	ok	ok	ok	ok	ok	ok	ok	ok	primary outcome mammography rates secondary outcomes CBE SBE intentions to take the test	ok	ok	ok	ok	ok	ok	ok	ok	ok	ok	ok	ok	ok
Design	Type of study			cRCT	RCT	RCT	RCT	RCT	RCT	RCT	RCT	RCT	RCT	RCT	RCT	RCT	RCT	RCT	RCT	RCT	RCT	RCT	RCT	RCT	RCT	RCT	RCT	RCT	RCT	RCT	RCT	RCT	RCT	RCT	RCT	RCT	RCT	RCT	RCT	RCT	RCT	RCT	RCT	RCT	RCT	RCT	RCT	RCT	RCT
Background	Rational			ok	ok	ok	ok	ok	ok	ok	ok	ok	ok	ok	ok	ok	ok	ok	ok	ok	ok	ok	ok	ok	ok	ok	ok	ok	ok	ok	ok	ok	ok	ok	ok	ok	ok	ok	ok	ok	ok	ok	ok	ok	ok	ok	ok	ok	ok
Participants	Elegibility criteria			ok	ok	?	ok	ok	ok	ok	ok	ok	ok	ok	ok	ok	ok	ok	ok	ok	ok	ok	ok	ok	ok	ok	ok	ok	ok	ok	ok	ok	ok	ok	ok	no	ok	ok	ok	ok	ok	ok	ok	ok	ok	ok	ok	ok	ok
	Setting / location			ok	ok	ok	ok	ok	ok	ok	ok	ok	ok	ok	ok	ok	ok	ok	ok	ok	ok	ok	ok	ok	ok	ok	ok	ok	ok	ok	ok	ok	ok	ok	ok	ok	ok	ok	ok	ok	ok	ok	ok	ok	ok	ok	ok	ok	ok
	Sample size	How		ok	ok	no		no	ok	ok	ok	ok	no	no	ok	no	no	no	ok	ok	ok	no	ok	ok	ok	ok	no	no	no	ok	no	ok	ok	ok	ok	ok	ok	ok	ok	ok	ok	no	no	ok	ok	no	ok	ok	ok
		enough participants to minimize the play of chance power calculation = # p needed to be sure of findings		ok	ok	ok	ok	ok	?	ok	ok	ok	ok	ok	ok	ok	no	ok	ok	ok	ok	ok	ok	ok	ok	ok	no	no	no	no	no	ok	ok	ok	ok	ok	no	no	no	no	ok	no	no	no	no	ok	ok	ok	ok
		Interim analyses		no	no	no	no	no	no	no	no	no	no	no	no	no	no	yes	no	no	no	no	no	no	no	no	no	no	no	no	no	no	no	no	ok	no	no	no	no	no	no	no	no	no	no	no	no	no	no
		Stopping rules		no	no	no	no	no	no	no	no	no	no	no	no	no	no	no	no	no	no	no	no	no	no	no	no	no	no	no	no	no	no	no	no	no	no	no	no	no	no	no	no	no	no	no	no	no	no
	Recruitment	dates		ok	ok	no	ok	no	ok	ok	ok	ok	ok	no	ok	ok	no	ok	ok	ok	ok	ok	ok	ok	ok	ok	ok	no	ok	no	no	no	ok	ok	ok	ok	ok	ok	ok	ok	ok	no	no	no	ok	ok	ok	ok	ok
		period		ok	ok	no	ok	ok	ok	ok	ok	ok	ok	ok	ok	ok	no	ok	ok	ok	ok	ok	ok	ok	ok	ok	ok	no	ok	no	ok	ok	ok	ok	ok	ok	ok	ok	ok	ok	ok	ok	no	ok	ok	ok	ok	ok	ok
	Randomization / Allocation	Schedule		ok	ok	no	ok	?	ok	ok	ok	ok	ok	ok	ok	ok	no	ok	ok	ok	ok	ok	ok	ok	ok	ok	no	no	ok	ok	ok	no	ok	ok	ok	ok	ok	no	ok	no	no	no	no	no	no	ok	ok	ok	ok
		Sequence	i.e. whether they used computer generated random list or the used random number table, etc.	no	no	no	ok	?	ok	ok	ok	ok	no	no	ok	no	no	ok	ok	ok	ok	no	ok	ok	ok	ok	no	no	ok	no	ok	ok	ok	ok	ok	ok	no	no	ok	no	no	no	no	no	no	no	ok	ok	ok
		Restrictions: to control the randomization to achieve balance between groups (or other characteristics). Randomization may have no restriction. i.e. a single sequence of random assignment (simple randomization)	Blocking is used to ensure close balance of the numbers in each group at any time during the study. After every block the number of participants in each group would be equal. Of course blocking tends to reduce the unpredictability of randomization. Therefore it is recommended to use random block sizes when using block randomization.	yes	no	no	no	no	no	no	no	yes	no	no	no	no	no	no	no	no	no	no	no	no	no	no	no	no	no	no	no	no	no	ok	no	no	no	no	no	no	no	no	no	no	no	no	no	no	no
			Stratification ensures that the numbers of participants receiving each intervention are closely balanced within each stratum. Stratified randomization is achieved by performing a separate randomization procedure within each of two or more subsets of participants	yes	no	no	no	no	no	no	no	no	no	no	no	no	no	no	no	no	no	no	no	no	no	no	no	no	ok	ok	no	ok	no	ok	no	ok	no	no	ok	ok	no	no	no	ok	ok	no	ok	ok	ok
			Minimization is not a method of randomization. Indeed it is the only non-random method which is an acceptable alternative to randomization. Minimization ensures balance between intervention groups for several patient factors. Randomization lists are not set up in advance. The first patient is truly randomly allocated; for each subsequent patient, the treatment allocation is identified, which mini…	no	no	no	no	no	no	no	no	no	no	no	no	no	no	no	no	no	no	no	no	no	no	no	no	no	no	no	no	no	no	no	no	no	no	no	no	no	no	no	no	no	no	no	no	no	no
		Differences (confounding) reported		ok	no	ok	ok	ok	ok	ok	no	ok	no	ok	no	ok	no	ok	no	no	no	ok	no	no	no	no	no	no	ok	ok	ok	ok	ok	ok	ok	ok	ok		ok	ok	ok	no	no	ok	persons over 64 years are less likely to have access to e-mail and to use the internet, economic incentives, system barriers	ok		ok	no
		Implementing: Who	Generates allocation sequence	no	no	no	ok	ok	ok	ok	ok	ok	no	no	ok	ok	no	ok	ok	ok	ok	no	ok	ok	ok	ok	no	no	ok	ok	no	ok	ok	no	ok	ok	no	no	ok	no	ok	no	no	no	ok	ok	ok	ok	ok
			Enroled participants	ok	ok	ok	ok	ok	ok	ok	ok	ok	ok	ok	ok	ok	no	ok	ok	ok	ok	ok	ok	ok	ok	ok	ok	ok	ok	ok	ok	ok	ok	ok	ok	ok	ok	ok	ok	ok	ok	ok	ok	ok	ok	ok	ok	ok	ok
			Assigned participants->groups	ok	ok	ok	ok	ok	ok	ok	ok	ok	ok	ok	ok	ok	no	ok	ok	ok	ok	ok	ok	ok	ok	ok	ok	ok	ok	no	no	ok	no	ok	ok	ok	no	ok	ok	ok	ok	no	no	no	ok	ok	ok	ok	ok
		Blinding (masking)	participants	no	no	no	no	no	no	no	no	no	no	no	no	no	no	no	no	no	no	no	no	no	no	no	no	no	no	no	no	no	no	no	no	no	no	no	no	no	no	no	no	no	no	no	no	no	ok
			staff	no	no	no	no	no	no	no	no	no	no	no	no	no	no	no	no	no	no	no	no	no	no	no	no	no	no	no	no	no	no	no	no	no	no	no	no	no	no	no	no	no	no	no	no	no	ok
			administrator	no	no	no	no	no	no	no	no	no	no	no	no	no	no	no	no	no	no	no	no	no	no	no	no	no	no	no	no	no	no	no	no	no	no	no	no	no	no	no	no	no	no	no	no	no	no
			outcomes evaluators	no	no	no	no	no	no	no	no	ok	no	no	no	no	no	no	no	no	no	no	no	no	no	no	no	no	no	no	no	no	no	no	no	no	no	no	no	no	no	no	no	no	no	no	no	no	no
			how it was evaluated	no	no	no	no	no	no	no	no	ok	no	no	no	no	no	no	no	no	no	no	no	no	no	no	no	no	no	no	no	no	no	no	no	no	no	no	no	no	no	no	no	no	no	no	no	no	no
	Flow	N° (randomly) assigned		ok	ok	ok	ok	ok	ok	ok	ok	ok	ok	ok	ok	ok	ok	ok	ok	ok	ok	ok	ok	ok	ok	ok	no	ok	ok	ok	no	ok	ok	ok	ok	ok	ok	ok	ok	ok	ok	no	no	ok	ok	ok	ok	ok	ok
		Completing protocol		ok	ok	ok	ok	ok	ok	ok	ok	ok	ok	ok	ok	ok	ok	yes/not	ok	ok	ok	no	ok	ok	ok	ok	no	no	ok	ok	no	ok	ok	ok	ok	ok	ok	ok	no	ok	ok	no	no	ok	ok	ok	ok	ok	ok
		analyzed for primary outcome		ok	ok	ok	ok	ok	ok	ok	ok	ok	ok	ok	ok	ok	ok	ok	ok	ok	ok	ok	ok	ok	ok	ok	no	no	ok	ok	no	ok	ok	ok	ok	ok	ok	ok	no	ok	ok	no	no	ok	ok	ok	ok	ok	ok
		Follow-up data	collected in the same way?	ok	ok	ok	ok	ok	ok	ok	ok	ok	ok	ok	ok	ok	ok	ok	ok	no	ok	ok	ok	ok	ok	ok	no	no	ok	ok	ok	ok	ok	ok	ok	ok	ok	ok	ok	ok	ok	no	no	no	ok	ok	ok	ok	ok
			all followed?	ok	ok	ok	ok	no	ok	ok	ok	ok	ok	ok	ok	yes/not	ok	yes/not	ok	ok	ok	?	ok	ok	ok	ok	no	no	ok	no	no	ok	ok	ok	ok	ok	ok	ok	ok	ok	ok	no	no	no	ok	ok	ok	ok	ok
Statistical methods	N° analyzed for group for analisys			ok	ok	ok	ok	ok	ok	ok	ok	ok	ok	ok	ok	ok	no	ok	ok	ok	ok	ok	ok	ok	ok	ok	ok	ok	ok	ok	no	ok	ok	ok	ok	not for groups of age	ok	ok	no	ok	ok		no	ok	ok	ok	ok	ok	ok
	Absolute N° when feasible			ok	ok	ok	ok	ok	ok	ok	ok	ok	ok	ok	ok	ok	ok	ok	ok	ok	ok	ok	ok	ok	ok	ok	ok	ok	ok	ok	no	no	ok	no	ok	ok	ok	ok	no	no	ok	ok	no	ok	ok	ok	ok	ok	ok
Results (How presented)	Baseline data			ok	ok	ok	ok	ok	ok	ok	ok	ok	no	ok	ok	ok	no	ok	ok	ok	ok	ok	ok	ok	ok	ok	ok	ok	ok	ok	no	ok	ok	ok	ok	ok	ok	ok	ok	ok	ok	ok	without baseline mammography rates in table	ok	ok	no	ok	ok	partial
	Proportions (risks)			ok	ok	ok	ok	ok	ok	ok	ok	ok	ok	ok	ok	ok	ok	ok	ok	ok	ok	ok	ok	ok	ok	ok	ok	ok	ok	ok	ok	For mammography rates baseline and follow-up and for beliefs, feelings, intentions to get a mammography	ok	ok	ok	ok	ok		ok	ok	ok	ok	ok	ok	ok	ok	ok	ok	ok
	Measure (Mean, median, diferences)			n.a.	ok	ok	ok	ok	ok	ok	ok	ok	ok	ok	ok	ok	ok	ok	ok	ok	ok	ok	ok	ok	ok	ok	Mean age differences 55.1 and 53.0 years old for experimental and comparison groups t(139)=1.33, p 0.18 No differences for marital status, educative level, race, history of breast ca, symptoms p>0.05 in all cases. Difference between groups in number of women re-screens	Mean age 56.8 and 53.8 years old for experimental and comparison groups t[186]=-1,65, p=.1015 White race 94% vs 81% x²[1]=6.54, p=.0105 Breast ca Symptoms 26% vs 6% x²[1]=5.53, p=.0186	Mean age 51.9 years stratified by age 27% 50-64 in baseline data. Social economical differences for each group	Main age, S, % rates}	Mean age	Mean age 58,8 stratified in two groups 50-59 and 60-70 and by race	ok	ok	ok	ok	ok	ok	ok	ok	ok	ok	ok	ok	ok	ok	ok	Mean age 63 years ±10.2	no
	Main result			ok	ok	ok	ok	ok	ok	ok	ok	ok	ok	ok	ok	ok	ok	ok	ok	ok	ok	ok	ok	ok	ok	ok	116/1916 (6.07%) vs 27/2499 (1.08%) mammography rates experimental vs comparison group	31/112 (27.7%) vs 157/992 (15.8%) mammography rates in experimental and comparison group	68/185 (36.8%) vs 49/169 (29%) intervention vs control group without stratification by age, no statistically significant. Overall Baseline screening mammography rates 33,1% (n=354) without stratification by age. Overall post follow-up screening mammography rates 50-64= 30/89 (33,7%) without specification by intervention and control group.	Baseline screening mammography rates 40% n=678 (I) 40% n=688 (c) Post follow-up 52% (I) n=639 35% n=576	Mammography rates intervention group: baseline 271/678 (40%) after 332/639 (52%). Control group baseline 275/678 (40%) after follow-up 202/576 (35%).	Mammography rates past year pamphlet baseline 215/294 (73,1%) follow-up 218/294 (74,2%). Video baseline 217/284 (76,4%) follow-up 230/284 (82%) OR 1,475 CI 0,953-2,283 p= 0,0811	ok	ok	ok	ok	ok		ok	ok	ok	no	ok	ok	ok	ok	ok	no	ok
	Effect size (how large it is), precision (CI, p value)			ok	ok	yes/no	ok	ok	ok	ok	ok	ok	ok	ok	ok	ok	yes/no	ok	ok	ok	ok	ok	ok	ok	ok	ok	OR 6.6; 95%CI 4.2-10.7; x²(1)=61.75, p<0.0001	Undajusted OR 2.035; x²=9.68; p= .0019;95%CI 1.30-3.19.	ok	ok	no	ok	ok	ok	ok	ok	ok	ok	no	no	no		no	ok	no	ok	no	no	no
	How meaningful it is (Practical significance)			ok	ok	ok	ok	ok	ok	ok	ok	ok	ok	ok	ok	ok	ok	ok	ok	ok	ok	ok	ok	ok	ok	ok			ok	ok	no	ok	ok	ok	ok	ok	ok		no	ok	ok		no	no	ok	ok	ok		ok
	Ancillary analyses address multiplicity by reporting any other analyses performed including subgroup analysis, adjusted analysis, indicating those prespecified, those exploratory			ok	ok	ok	ok	ok	no	ok	no	no	no	ok	ok	ok	no	ok	ok	ok	ok	ok	ok	ok	ok	ok	No, only adjusted for initial mammography	Adjusted for both race and breast ca symptoms OR= 1.914; x²=7.48; p=.0063; 95%CI 1.20-3.05. Difference OR 0.121	Linear regression analysis for other independ variables	ok	no	ok	ok	ok	ok	ok	no	no	no	no	no	no	no	ok	no	ok	no	ok	no
	Summary outcomes results for e/group			ok	ok	ok	ok	ok	ok	ok	ok	ok	ok	ok	ok	ok	no	ok	ok	ok	ok	ok	ok	ok	ok	ok			ok	ok	ok	ok	ok	ok	ok	ok	ok		ok	ok	ok	no	ok	ok	ok	ok	ok	ok	ok
	How sum up bottom-line result in 1 sentence																										no	Intervention is effective to increase mammography rates. It worths its adoption and manteinance	Efectiveness of intervention would have been greater if sample were biger	ok	ok	ok	ok	ok	ok	ok	ok	ok	ok	ok	ok	ok	ok	ok	ok	ok	ok	ok	ok
	Adverse events/ side effects e/group			n.r.	no	ok	ok	no	ok	no	no	ok	no	ok	no	no	no	no	yes	yes	yes	no	yes	yes	yes	yes	no	no	no	no	no	no	no	no	no	no	no	no	no	no	no	no	no	no	no	no	no	no	no
Discusion	Generalizability External validity of trial findings			ok	ok	ok	ok	ok	no	ok	ok	ok	ok	no	no	ok	ok	no	ok	ok	ok	no	ok	no	no	ok	Not mentioned	Yes, it could be generalizable nationalwide in similar circumstances and situations	Not mentioned	Limited by homogeneous group of analysis	Limited by small number of practices They may not be representative of others	ok	ok	ok	ok	ok	no		no	ok	ok	no	no	no	ok	ok	ok	ok	ok
	Were all important outcomes considered so results could be applied for population, setting, stakeholders			ok	ok	ok	ok	ok	ok	ok	ok	ok	ok	ok	ok	ok	ok	ok	ok	ok	ok	ok	ok	ok	ok	ok	ok	ok	ok	ok	ok	ok	ok	ok	ok	ok	no	ok	ok	ok	ok	ok	ok	ok	ok	ok	ok	ok	ok
	Interpretation study hypotheses, sources of bias or imprecision and dangers associated with multiplicity of analysis and outcomes			ok	ok	ok	ok	ok	ok	ok	ok	ok	ok	ok	ok	ok	ok	ok	ok	ok	ok	ok	ok	ok	ok	ok	no	Catchment areas selected were randomized but not women in these areas, no determined the discrepance and inbalance between number of contacts and number of recipients of mammography	ok	ok	ok	ok	ok	ok	ok	ok	ok	ok	ok	ok	ok		no	ok	ok	ok	ok	ok	ok
	Overall evidence: Gral interpretation in context of current evidence			ok	ok	ok	ok	ok	ok	ok	ok	ok	ok	ok	ok	ok	ok	ok	ok	ok	ok	ok	ok	ok	ok	ok	Study provides preliminary evidence that intervention was significantly associated with higher mammography rate than usual care which persist after adjustment for initial vs re-screen	Strategy seems associated with increased mammography utilization	ok	ok	ok	ok	ok	ok	ok	ok	ok		ok	ok	ok	no	no	no	ok	no	ok	ok	ok
Notes						cost-effectiveness is the main aim						2X2 factorial		three independent trials	two independent trials: one in non respondents one in fidelised	given stepwise design the intevention is differnt for women responding and not responding, consequently the follow up		given stepwise design the intevention is differnt for women responding and not responding, consequently the follow up		particpation is a secondary outcome, the different follow up is relevant only for secondary outcome and not for primary				particpation is a secondary outcome, lack of generalisability is relevant only for participation	particpation is a secondary outcome, lack of generalisability is relevant only for participation				Limitation in sample and time of follow-up.
[truncated: 113 more columns]
