# Supplementary material for: Methods to increase participation in organised screening programs: a systematic review
Source: BMC Public Health. 2013 May 13;13:464. doi: 10.1186/1471-2458-13-464 (PMC3686655; doi:10.1186/1471-2458-13-464)
Supplement: Additional file 4 — Appendix 4. Risk of bias table and graph (only included papers). [file 1471-2458-13-464-S4.xls]

## Sheet: risk of bias table
							other
Paper	Year	Sequence generation	Concealment	Blinding of assessor	Incomplete outcome data	Selective outcome reporting	Pre-selected population	ITT	cRTC analysis	Notes
Hegenscheid	2011	+	-	+/-	1	+	+	+	NA
Heranney	2011	?	-	-	1	+	+/-	+	NA	women selected for having thelephone number
Puschel	2010	+	-	-	92% I1; 92% I2; 93% C	+	-	+	NA	Informed consent to participate 93% accepted. Self-reported outcome
Gierish	2010	?	-	+/-	1	+	-	+	NA	Informed consent to participate 51% accepted
Lee	2009-2011	+	+	+/-	1	+	+	+	NA	only for patient who picked up FOBT
Oscarsson	2007	+	-	+/-	1	+	+	+	NA	Non responders. Paper on cost effectiveness
Morrel	2005	?	-	-	?	+	+	+	NA	women on the register aged 20-69 years whose last Pap test occurred 48 months ago or longer. Not reported the number of excluded women because of changes in address.
Page	2005	+	-	-	100% I1; 100% I2; <58% I3(SEE NOTES); 100% C	+	+	+	NA	All women on the electoral roll aged 50-54 years during March 2004 who had never attended BSNSW for a mammogram in two Screening and Assessment Service catchment areas were included in the present study (n=3,175). About the field: Incomplete outcome data: Of the 785 women randomised in the one letter plus telephone call group, 458 telephone numbers (58%) were obtained. Up to three attempts were m…
Eaker	2004	?	-	+/-	1	+	+	+	NA
Vogt	2003	?	+	-	Mammogram trial: 87% I1; 67% I2; 72% I3; 95% C. Pap smear trial: 83% I1; 59% I2; 54% I3; 93% C	+	+	+	NA	5285 (13%) women were eligible because they had no previous diagnoses of cancer, benign breast disease, or bilateral mastectomy and also had not received a mammogram during the preceding 3 years. 12,856 women (23%) were eligible because they had no previous history of cervical cancer, cervical dysplasia, or hysterectomy and also had not received a Pap smear during the same 3-year period.
Rimer	2002	?	-	-	?	+	-	+	NA	Participants were recruited from a sample of women aged 40 to 44 and 50 to 54 enrolled in the Personal Care Plan of Blue Cross Blue Shield of North Carolina (BCBSNC). Participants completed a baseline questionnaire (76%)
Valanis	2002	?	-	-	?	+	+/-	+	NA	Subjects were 510 female HMO members ages 52–69 who had had no mammogram in the previous 2 years and no Pap smear in the previous 3 years.
Segura	2001	+	+	-	66% I1; 65% I2; 65% C	+	+	-	-	women ages 50-64 years living in the “Raval Nord” neighborhood of the city of Barcelona. Exclusion criteria were applied after randomization (and after intervention), because they could be known only when the invitation was done.
Bodiya	1999	?	-	-	100% I1; 78% I2; 100% C	+	+	+	NA	women ages 50 and older from the Deighton Family Practice Center in Southfield, Mich. All women had had a mammogram 1 year previously and were due for another mammogram.
Saywell	1999	?	-	-	?	+	-	?	NA	women were asked to participate in the study and to fill a questionnaire (39% of eligible).
Gimeno-Garcìa	2009	-	-	-	100% I; 100% C	+	+	+	NA	Inclusion criteria were as follows: (1) asymptomatic individuals aged 50–79 years without individual or family risk history of CRC, adenoma or inflammatory bowel disease; (2) not having a recent screening test following standard criteria [16]; and (3) the first four people attending the outpatient clinic for CRC screening each day were considered for inclusion.
Lazcano Ponce	2011	+	-	-	76% I; 100% C	+	?	-	NA	women in self-sampling arm were pre-selected to be at home
Simon	2001	+/-	-	-	?	+	+	+	NA	women were enrolled at two locations of a multi-site inner city health department in Detroit.
van Roon	2011	+	-	-	96% I; 95.5% C	+	+	+	NA	Further study design details are described elsewhere (Hol et al., 2010)
Cole	2007	?	-	-	-	+	+	-	NA	Invitees were selected from the electoral roll of the Australian Electoral Commission (AEC). No baseline data. No participation flow (ITT) analysis.
Stein	2005	+	+	-	39% I1; 77% I2; 78% I3; 100% C	+	-	+	NA	All women in the appropriate age range (39–64 years) who were considered eligible for screening but did not have a screening history for the previous 15 years were identified from records held by the Devon Patient and Practitioners Services Agency (PPSA) database. These women formed the population from which the sample was drawn.
Giorgi	2000	?	-	-	1	+	+	+	NA	Three independent trials in three screening programmes
Ahmed	2010	+	+	-	100% I1; 96% I2; 100% C	+	-	+	NA	Very low–income women (mean and median annual household income $8,447 and $6,994, respectively) who were 40 years and older and enrolled in the Tennessee Coordinated Care Network, a network of MCOs serving the healthcare needs of the working poor.
Hewitson	2011	+	+	-	98% I1; 94% I2; 93% I1+I2; 92% C	+	+	+	NA	Included were men or women registered with a GP in the south of England to whom would be sent an invitation to bowel cancer screening in October 2009. Excluded were those who specifically requested to be withdrawn from the programme or who were currently ineligible for invitation (i.e., current bowel cancer patients)
Giorgi Rossi a	2011a	+	+	-	100% I1; 100% I2; 100% C1; 100% C2	+	+	+	NA	For the first trial: persons who underwent colorectal cancer screening in the previous screening round; for the second trial: non responders to the first invitation.
Giorgi Rossi b	2011b	?	-	-	100% I1; 99% I2; 100% C1; 100% C2	+	+	+	NA	women who had been invited by the screening programme in the previous months and had failed to respond
Federici	2006	?	-	-	1	+	-	+	NA	A questionnaire about screening attitudes was mailed to the 1192 GPs working in 13 districts of the Lazio region. The GPs were asked to participate in a randomised trial.
Pippa	2009	Not RCT
Naeim	2009	Not RCT
Gok	2010	+	-	-	97% I; 99% C	+	+	+	NA	only non responders at two previous rounds
Gok	2012	+	-	-	98% I; 99% C	+	+	+	NA	only non responders at two previous rounds
Szarewski	2011	?	-	-	100% I; 100% C	+	+	+	NA	women who had not responded to at least two invitations to attend screening
Piana	2011	+	-	-	81% I; 87% C	+	+	-	NA	Women aged 35-69 years who did not undergo a Pap-test during the 2 previous years and who did not respond to a first individual invitation. Excluded pre-refusal in self-sampling arm
vVrtanen	2011	+	+	-	100% I; 100% C	+	+	+	NA	randomization is before intervention
Wikstrom	2011	?	+	-	100% I; 100% C	+	+	+	NA	Women who had not attended the organised screening for 6 years or more
Church	2004	?	+	-	91.5% I1; 90.0% I2; 92.6% C;	+	+	-	NA	No flowchart. Self-reported data.
Segnan	2005	+	-	+/-	only 427/ 26682 undelivered letters excluded	+	+	+	NA	The main outcome was detection rate. Blinding only for histology assessment

## Sheet: risk of bias from Jepson
Paper		Allocation	Blinding of assessors	% analysed	Intention to intervene	Baseline comparability	Outcome	Analysis of cluster RCTs	Notes
Bowman	1995	+/-	+/-	74% I1; 75% I2; 74% I3; 71% C	-	+	+	NA
Brown	1996	-	+/-	NA	NA	+/-	+	-	Controlled trial. Used estimates to calculate uptake (observed rates vs expected rates) and adjusted for 20% estimated hysterectomy rate
Clover	1996	+/-	+	+/-	+/-	-	+	-	Women not on the electoral register were excluded from the analysis of uptake rates. Baseline difference not taken into account in subsequent analyses. Outcome data obtained from screeing unit
Davis	1997	+/-	+/-	1	+	+/-	+	NA	Drop-outs (10%) were included in the analysis
Elwood	1978	+/-	+/-	+/-	+/-	+/-	+	NA
Hart	1997	+/-	+/-	1	+	+/-	+	NA	Analysed on an intention-to-intervene basis
Hoare	1994	+/-	+/-	94% I; 95% C	-	+	+	NA	Only 59% of the intervention group received the intervention (others could not be contacted)
King	1994	+/-	+/-	59% (study 1), 95% (study 2)	-	+	+	NA	Two separate RCTs
King	1998	+/-	+/-	NA	NA	-	-	-	The analysis was based on pre-test and post-test cross-sectional surveys. Baseline differences were taken into account in the subsequent analyses (logistic regression)
Lerman	1992	+/-	+/-	+/-	+/-	+/-	-	NA	89 women refused to take part in the follow-up survey and were excluded from the analysis
Mant	1992	+/-	+/-	+/-	-	+/-	+	NA	Exclusions after randomisation
Mayer	1994	+/-	+/-	+/-	+/-	+/-	+/-	NA	Not clear how many of those randomised were included in the analysis
McAvoy	1991	+/-	+/-	1	+	+/-	+	NA	Losses to follow-up (27%) were included in the analyses
Meldrum	1994	+	+/-	1	+	+/-	+/-	NA
Myers	1994	+/-	+/-	1	NA	+	+	NA
Myers	1991	+/-	+/-	+/-	+/-	+	+	NA
Nichols	1986	+/-	+/-	0.69	-	+/-	+	NA	25,852 people randomised, but only 17,824 were offered the test and included in the analysis. The researcher may have acted as a facilitator
O’Connor	1998	+	-	99% I; 100% C	-	+	+	NA
Pritchard, Hyndman	1995, 1996	+	+/-	1	+	+	+/-	NA	Drop-outs (2%) were included in the analyses
Pye	1988	+/-	+/-	+/-	+/-	+/-	+	-
Richardson	1994	+/-	+/-	82% I; 82% C (study 1), 100% (study 2)	-	+	+	NA	Two separate RCTs
Rimer	1999	+/-	+/-	0.67	-	+/-	-	NA
Segnan	1998	+	+/-	1	+	+	+	-
Senore	1996	+/-	+/-	0.99	-	+/-	+	NA	No baseline comparability or baseline attendance data reported
Seow	1998	+	+	100% I1; 85.6% I2; 100% C	-	+	+	NA	The homes of only 428 women in the additional visit group were visited. However, 500 women were randomised to this interview group. The authors state that intention-to-treat was used, but only 428/500 were included in the analysis
Sharp	1996	+	+	0.97	-	+/-	+	NA
Taplin	1994	+/-	+/-	0.88	-	+	+	NA	Exclusions after randomisation
Thompson	1986	+/-	+/-	+/-	+/-	+/-	+	NA
Williams	1989	+/-	+	0.87	-	+	+/-	NA	Intention-to-intervene analysis was undertaken, but not reported
Wilson	1987	+	+/-	94% I1; 96% I2	-	+/-	+/-	NA
Mitchell	1991	Not RCT							Study design for community based intervention: controlled non-randomised intervention study
